# Supplementary material for: Involvement of casein kinase 1 epsilon/delta (Csnk1e/d) in the pathogenesis of familial Parkinson's disease caused by CHCHD2
Source: EMBO Mol Med. 2023 Aug 14;15(9):e17451. doi: 10.15252/emmm.202317451 (PMC10493588; doi:10.15252/emmm.202317451)
Supplement: Supplementary file 4 — Source Data for Figure 1 [file EMMM-15-e17451-s011.zip]

Archive with 14 entries (7 files):
- Fig 1/1A/
- Fig 1/1A/1A.pdf
- Fig 1/1B/
- Fig 1/1B/1B.xlsx
- Fig 1/1C/
- Fig 1/1C/1C.xlsx
- Fig 1/1D/
- Fig 1/1D/1D.pdf
- Fig 1/1E/
- Fig 1/1E/1E.xlsx
- Fig 1/1F/
- Fig 1/1F/1F.pdf
- Fig 1/1G/
- Fig 1/1G/1G.xlsx
