# Supplementary material for: Involvement of casein kinase 1 epsilon/delta (Csnk1e/d) in the pathogenesis of familial Parkinson's disease caused by CHCHD2
Source: EMBO Mol Med. 2023 Aug 14;15(9):e17451. doi: 10.15252/emmm.202317451 (PMC10493588; doi:10.15252/emmm.202317451)
Supplement: Supplementary file 4 — Source Data for Figure 1 [file EMMM-15-e17451-s011.zip › Fig 1/1B/1B.xlsx]

## Sheet: 1B
Figure 1
Panel B
	WT	T61I
test 1	0.990099	84.1584
test 2	0	91.3043
test 3	0.990099	94.0594
Ave	0.660066	89.8407
STEDV	0.571634	5.11019
Extra-Mito	0.660066	89.8407
mitochondria	99.3399	10.1593
WT vs T61I	p =	0.000964443
