# Supplementary material for: Involvement of casein kinase 1 epsilon/delta (Csnk1e/d) in the pathogenesis of familial Parkinson's disease caused by CHCHD2
Source: EMBO Mol Med. 2023 Aug 14;15(9):e17451. doi: 10.15252/emmm.202317451 (PMC10493588; doi:10.15252/emmm.202317451)
Supplement: Supplementary file 4 — Source Data for Figure 1 [file EMMM-15-e17451-s011.zip › Fig 1/1C/1C.xlsx]

## Sheet: 1C
Figure 1
Panel C
	T61I	T61I	T61I
	12 h	24 h	48 h
test 1	33.6634	64.3564	84.1584
test 2	34.6535	63.6364	94.0594
test 3	40.5941	58.4158	75.969
Ave	36.3036	62.1362	84.7289
STEDV	3.74845	3.24199	9.05869
Extra-Mito	36.3036	62.1362	84.7289
mitochondria	63.6964	37.8638	15.2711
12 h vs 24 h	p =	0.0044
12h vs 48 h	p =	0.0001
