# Supplementary material for: Involvement of casein kinase 1 epsilon/delta (Csnk1e/d) in the pathogenesis of familial Parkinson's disease caused by CHCHD2
Source: EMBO Mol Med. 2023 Aug 14;15(9):e17451. doi: 10.15252/emmm.202317451 (PMC10493588; doi:10.15252/emmm.202317451)
Supplement: Supplementary file 4 — Source Data for Figure 1 [file EMMM-15-e17451-s011.zip › Fig 1/1E/1E.xlsx]

## Sheet: 1E
Figure 1
Panel E
	WT	T61I
test 1	5.94059	84.1584
test 2	11.8812	82.1782
test 3	12.8713	78.2178
Ave	10.231	81.5182
STEDV	3.74845	3.0248
Extra-Mito	10.231	81.5182
mitochondria	89.769	18.4818
WT vs T61I	p =	1.99609e-05
