# Supplementary material for: Involvement of casein kinase 1 epsilon/delta (Csnk1e/d) in the pathogenesis of familial Parkinson's disease caused by CHCHD2
Source: EMBO Mol Med. 2023 Aug 14;15(9):e17451. doi: 10.15252/emmm.202317451 (PMC10493588; doi:10.15252/emmm.202317451)
Supplement: Supplementary file 4 — Source Data for Figure 1 [file EMMM-15-e17451-s011.zip › Fig 1/1G/1G.xlsx]

## Sheet: 1G
Figure 1
Panel G	WT				T61I
	Cytosol	Organelles	Nucleus	Cytoskeleton insoluble	Cytosol	Organelles	Nucleus	Cytoskeleton insoluble
test 1	63.0457	249.374	22.6734	7.41117	62.9442	49.7462	38.2741	223.756
test 2	174.721	426.396	9.81387	0	212.623	84.8393	10.5922	285.787
test 3	62.2335	256.887	67.0051	33.0626	146.937	131.438	49.1371	373.909
Ave	100	310.886	33.1641	13.4913	140.835	88.6746	32.6678	294.484
STEDV	64.7114	100.105	30.0042	17.3496	75.0256	40.9808	19.8746	75.453
lane 2 vs 6	p =	0.0063
lane 4 vs 8	p =	0.0006
