# Supplementary material for: Involvement of casein kinase 1 epsilon/delta (Csnk1e/d) in the pathogenesis of familial Parkinson's disease caused by CHCHD2
Source: EMBO Mol Med. 2023 Aug 14;15(9):e17451. doi: 10.15252/emmm.202317451 (PMC10493588; doi:10.15252/emmm.202317451)
Supplement: Supplementary file 5 — Source Data for Figure 2 [file EMMM-15-e17451-s004.zip]

Archive with 20 entries (10 files):
- Fig 2/2A/
- Fig 2/2A/2A.pdf
- Fig 2/2B/
- Fig 2/2B/2B.xlsx
- Fig 2/2C/
- Fig 2/2C/2C.pdf
- Fig 2/2D/
- Fig 2/2D/2D.xlsx
- Fig 2/2E/
- Fig 2/2E/2E.pdf
- Fig 2/2F/
- Fig 2/2F/2F.xlsx
- Fig 2/2G/
- Fig 2/2G/2G.pdf
- Fig 2/2H/
- Fig 2/2H/2H.xlsx
- Fig 2/2I/
- Fig 2/2I/2I.pdf
- Fig 2/2J/
- Fig 2/2J/2J.xlsx
