# Supplementary material for: Involvement of casein kinase 1 epsilon/delta (Csnk1e/d) in the pathogenesis of familial Parkinson's disease caused by CHCHD2
Source: EMBO Mol Med. 2023 Aug 14;15(9):e17451. doi: 10.15252/emmm.202317451 (PMC10493588; doi:10.15252/emmm.202317451)
Supplement: Supplementary file 5 — Source Data for Figure 2 [file EMMM-15-e17451-s004.zip › Fig 2/2B/2B.xlsx]

## Sheet: 2B
Figure 2
Panel B
	WT	T61I
1	1.47132	2.0028
2	1.35293	1.99916
3	1.33151	1.80706
4	1.32896	1.75404
5	1.13431	1.68395
6	1.12995	1.67614
7	1.11797	1.6627
8	1.09182	1.65707
9	1.08819	1.63601
10	1.04843	1.6184
11	1.04407	1.57391
12	1.03935	1.56538
13	1.01901	1.54613
14	1.01538	1.53378
15	0.978338	1.48948
16	0.94747	1.48058
17	0.945836	1.46515
18	0.94402	1.4508
19	0.941841	1.36237
20	0.939299	1.34984
21	0.898262	1.34912
22	0.850871	1.32297
23	0.827629	1.31952
24	0.821274	1.24181
25	0.819095	1.2084
26	0.817279	1.19986
27	0.796398	1.17844
28	0.786774	1.1403
29	0.775153	1.13413
30	0.697256	1.00812
Average	1	1.48058
WT vs T61I		p =	2.04569e-11
