# Supplementary material for: Involvement of casein kinase 1 epsilon/delta (Csnk1e/d) in the pathogenesis of familial Parkinson's disease caused by CHCHD2
Source: EMBO Mol Med. 2023 Aug 14;15(9):e17451. doi: 10.15252/emmm.202317451 (PMC10493588; doi:10.15252/emmm.202317451)
Supplement: Supplementary file 5 — Source Data for Figure 2 [file EMMM-15-e17451-s004.zip › Fig 2/2D/2D.xlsx]

## Sheet: 2D
Figure 2
Panel D
	WT	T61I
1	1.59114	1.07754
2	1.45015	0.674723
3	1.34945	0.649547
4	1.21349	0.649547
5	1.20342	0.619335
6	1.18832	0.619335
7	1.18832	0.599194
8	1.18328	0.548842
9	1.09768	0.538771
10	1.09768	0.513595
11	1.09265	0.503525
12	1.08258	0.493454
13	1.06747	0.478348
14	1.06244	0.468278
15	0.976838	0.453172
16	0.941591	0.448137
17	0.936556	0.417925
18	0.92145	0.392749
19	0.916415	0.347432
20	0.906344	0.347432
21	0.901309	0.342397
22	0.871098	0.337362
23	0.866062	0.332326
24	0.840886	0.327291
25	0.740181	0.327291
26	0.735146	0.317221
27	0.725076	0.30715
28	0.654582	0.276939
29	0.644512	0.276939
30	0.553877	0.266868
Average	1	0.465089
WT vs T61I		p =	1.12751e-13
