# Supplementary material for: Involvement of casein kinase 1 epsilon/delta (Csnk1e/d) in the pathogenesis of familial Parkinson's disease caused by CHCHD2
Source: EMBO Mol Med. 2023 Aug 14;15(9):e17451. doi: 10.15252/emmm.202317451 (PMC10493588; doi:10.15252/emmm.202317451)
Supplement: Supplementary file 5 — Source Data for Figure 2 [file EMMM-15-e17451-s004.zip › Fig 2/2F/2F.xlsx]

## Sheet: 2F
Figure 2
Panel F
	WT	T61I
1	1.60789	2.8199
2	1.46425	2.3458
3	1.28118	2.16742
4	1.25176	1.95087
5	1.12345	1.8332
6	1.08684	1.79221
7	1.07495	1.71022
8	1.06587	1.57159
9	1.06368	1.5043
10	1.06243	1.42388
11	1.0471	1.422
12	1.02644	1.36661
13	1.02238	1.34126
14	1.02018	1.19105
15	0.988578	1.15757
16	0.959474	1.08246
17	0.937881	1.07683
18	0.928806	1.07182
19	0.907839	1.06869
20	0.905962	1.04866
21	0.902832	1.04459
22	0.878736	1.04366
23	0.85902	1.0424
24	0.847755	1.0061
25	0.844312	0.979502
26	0.816774	0.969488
27	0.804569	0.876545
28	0.800188	0.859959
29	0.735409	0.853388
30	0.683461	0.770146
Average	1	1.3464
WT vs T61I		p =	0.00097262
