# Supplementary material for: Involvement of casein kinase 1 epsilon/delta (Csnk1e/d) in the pathogenesis of familial Parkinson's disease caused by CHCHD2
Source: EMBO Mol Med. 2023 Aug 14;15(9):e17451. doi: 10.15252/emmm.202317451 (PMC10493588; doi:10.15252/emmm.202317451)
Supplement: Supplementary file 5 — Source Data for Figure 2 [file EMMM-15-e17451-s004.zip › Fig 2/2H/2H.xlsx]

## Sheet: 2H
Figure 2
Panel H
	WT	T61I
1	2.78755	3.5156
2	2.30258	3.1849
3	1.47097	2.68482
4	1.40674	2.5918
5	1.31798	2.39313
6	1.31658	2.38352
7	1.26445	2.25267
8	1.17952	1.92455
9	1.14895	1.90921
10	1.09553	1.74052
11	0.989747	1.58402
12	0.94289	1.40584
13	0.866863	1.40221
14	0.838749	1.40045
15	0.838398	1.30428
16	0.80466	1.27956
17	0.801614	1.13805
18	0.790369	1.11966
19	0.790369	1.07924
20	0.777951	1.03496
21	0.774554	1.03496
22	0.73414	1.00322
23	0.706611	1.00275
24	0.682245	0.948044
25	0.619104	0.93797
26	0.59099	0.794937
27	0.583493	0.679434
28	0.543547	0.639956
29	0.529958	0.562524
30	0.502898	0.495518
Average	1	1.51428
WT vs T61I		p =	0.00406537
