# Supplementary material for: Involvement of casein kinase 1 epsilon/delta (Csnk1e/d) in the pathogenesis of familial Parkinson's disease caused by CHCHD2
Source: EMBO Mol Med. 2023 Aug 14;15(9):e17451. doi: 10.15252/emmm.202317451 (PMC10493588; doi:10.15252/emmm.202317451)
Supplement: Supplementary file 5 — Source Data for Figure 2 [file EMMM-15-e17451-s004.zip › Fig 2/2J/2J.xlsx]

## Sheet: 2J
Figure 2
Panel J	NEFL/Tubulin			p-Nefl/Tubulin			Syn oligomer/Tubulin			p-Syn/Tubulin
	WT	T61I		WT	T61I		WT	T61I		WT	T61I
test 1	98.0555	8.25176		115.267	294.804		99.6268	384.337		68.8017	251.853
test 2	97.4935	16.8394		113.282	212.435		127.358	276.402		89.1349	211.28
test 3	104.451	8.54758		71.4518	223.346		73.0149	420.556		142.063	292.934
Ave	100	11.2129		100	243.528		100	360.431		100	252.022
STEDV	3.86486	4.87491		24.7434	44.7399		27.1736	74.9914		37.8201	40.8273
WT vs T61I				WT vs T61I			WT vs T61I			WT vs T61I
p =	2.42952e-05			p =	0.0151736		p =	0.0172944		p =	0.00922563
