# Supplementary material for: Involvement of casein kinase 1 epsilon/delta (Csnk1e/d) in the pathogenesis of familial Parkinson's disease caused by CHCHD2
Source: EMBO Mol Med. 2023 Aug 14;15(9):e17451. doi: 10.15252/emmm.202317451 (PMC10493588; doi:10.15252/emmm.202317451)
Supplement: Supplementary file 6 — Source Data for Figure 3 [file EMMM-15-e17451-s010.zip]

Archive with 12 entries (6 files):
- Fig 3/3A/
- Fig 3/3A/3A.xlsx
- Fig 3/3B/
- Fig 3/3B/3B.pdf
- Fig 3/3C/
- Fig 3/3C/3C.pdf
- Fig 3/3D/
- Fig 3/3D/3D.xlsx
- Fig 3/3E/
- Fig 3/3E/3E.pdf
- Fig 3/3F/
- Fig 3/3F/3F.xlsx
