# Supplementary material for: Involvement of casein kinase 1 epsilon/delta (Csnk1e/d) in the pathogenesis of familial Parkinson's disease caused by CHCHD2
Source: EMBO Mol Med. 2023 Aug 14;15(9):e17451. doi: 10.15252/emmm.202317451 (PMC10493588; doi:10.15252/emmm.202317451)
Supplement: Supplementary file 6 — Source Data for Figure 3 [file EMMM-15-e17451-s010.zip › Fig 3/3A/3A.xlsx]

## Sheet: 3A
Fig. 3 Panel A
protein_ident.accession	protein_ident.description	WT	T61I	T61I/WT
1433G_MOUSE	14-3-3 protein gamma OS=Mus musculus GN=Ywhag PE=1 SV=2null	212	227	1.07075
1433Z_MOUSE	14-3-3 protein zeta/delta OS=Mus musculus GN=Ywhaz PE=1 SV=1null	0	128	128
4F2_MOUSE	4F2 cell-surface antigen heavy chain OS=Mus musculus GN=Slc3a2 PE=1 SV=1null	2566.5	4873	1.89869
AATM_MOUSE	Aspartate aminotransferase, mitochondrial OS=Mus musculus GN=Got2 PE=1 SV=1null	0	0
ABEC3_MOUSE	DNA dC->dU-editing enzyme APOBEC-3 OS=Mus musculus GN=Apobec3 PE=2 SV=2null	248	531	2.14113
ACADL_MOUSE	Long-chain specific acyl-CoA dehydrogenase, mitochondrial OS=Mus musculus GN=Acadl PE=2 SV=2null	156	103	0.660256
ACL6A_MOUSE	Actin-like protein 6A OS=Mus musculus GN=Actl6a PE=2 SV=2null	1905.33	1161.67	0.609692
ACLY_MOUSE	ATP-citrate synthase OS=Mus musculus GN=Acly PE=1 SV=1null	67.5	107	1.58519
ACTB_MOUSE	Actin, cytoplasmic 1 OS=Mus musculus GN=Actb PE=1 SV=1null	768.833	642	0.835031
ACTG_MOUSE	Actin, cytoplasmic 2 OS=Mus musculus GN=Actg1 PE=1 SV=1null	768.833	642	0.835031
ADCY1_MOUSE	Adenylate cyclase type 1 OS=Mus musculus GN=Adcy1 PE=2 SV=2null	0	0
ADT1_MOUSE	ADP/ATP translocase 1 OS=Mus musculus GN=Slc25a4 PE=1 SV=4null	5497.4	1396	0.253938
ADT2_MOUSE	ADP/ATP translocase 2 OS=Mus musculus GN=Slc25a5 PE=1 SV=3null	0	0
AGFG1_MOUSE	Arf-GAP domain and FG repeats-containing protein 1 OS=Mus musculus GN=Agfg1 PE=1 SV=2null	54	115	2.12963
AGO2_MOUSE	Protein argonaute-2 OS=Mus musculus GN=Eif2c2 PE=1 SV=2null	161.75	195	1.20556
AKAP8_MOUSE	A-kinase anchor protein 8 OS=Mus musculus GN=Akap8 PE=1 SV=1null	229.333	186.667	0.813953
AL9A1_MOUSE	4-trimethylaminobutyraldehyde dehydrogenase OS=Mus musculus GN=Aldh9a1 PE=1 SV=1null	75.5	130.5	1.72848
AMRP_MOUSE	Alpha-2-macroglobulin receptor-associated protein OS=Mus musculus GN=Lrpap1 PE=1 SV=1null	2645	2583	0.97656
ANM1_MOUSE	Protein arginine N-methyltransferase 1 OS=Mus musculus GN=Prmt1 PE=1 SV=1null	462.714	504.571	1.09046
ANR10_MOUSE	Ankyrin repeat domain-containing protein 10 OS=Mus musculus GN=Ankrd10 PE=2 SV=1null	186	203	1.0914
ANR17_MOUSE	Ankyrin repeat domain-containing protein 17 OS=Mus musculus GN=Ankrd17 PE=1 SV=2null	241.5	197.5	0.817805
ANXA2_MOUSE	Annexin A2 OS=Mus musculus GN=Anxa2 PE=1 SV=2null	168	94	0.559524
ANXA7_MOUSE	Annexin A7 OS=Mus musculus GN=Anxa7 PE=2 SV=1null	286	373.25	1.30507
AP2B1_MOUSE	AP-2 complex subunit beta-1 OS=Mus musculus GN=Ap2b1 PE=1 SV=1null	288	260	0.902778
APLP2_MOUSE	Amyloid-like protein 2 OS=Mus musculus GN=Aplp2 PE=1 SV=3null	58	64	1.10345
ARF1_MOUSE	ADP-ribosylation factor 1 OS=Mus musculus GN=Arf1 PE=1 SV=2null	46	47	1.02174
ARF2_MOUSE	ADP-ribosylation factor 2 OS=Mus musculus GN=Arf2 PE=1 SV=2null	46	47	1.02174
ARF3_MOUSE	ADP-ribosylation factor 3 OS=Mus musculus GN=Arf3 PE=2 SV=2null	46	47	1.02174
ARF4_MOUSE	ADP-ribosylation factor 4 OS=Mus musculus GN=Arf4 PE=2 SV=2null	46	47	1.02174
ARF5_MOUSE	ADP-ribosylation factor 5 OS=Mus musculus GN=Arf5 PE=2 SV=2null	46	47	1.02174
ARHG1_MOUSE	Rho guanine nucleotide exchange factor 1 OS=Mus musculus GN=Arhgef1 PE=1 SV=2null	64	94	1.46875
ARHG2_MOUSE	Rho guanine nucleotide exchange factor 2 OS=Mus musculus GN=Arhgef2 PE=1 SV=3null	101	214	2.11881
ASCC2_MOUSE	Activating signal cointegrator 1 complex subunit 2 OS=Mus musculus GN=Ascc2 PE=2 SV=1null	0	0	0
ATAD3_MOUSE	ATPase family AAA domain-containing protein 3 OS=Mus musculus GN=Atad3 PE=1 SV=1null	56	73	1.30357
ATP8_MOUSE	ATP synthase protein 8 OS=Mus musculus GN=Mtatp8 PE=1 SV=1null	0	0
ATPA_MOUSE	ATP synthase subunit alpha, mitochondrial OS=Mus musculus GN=Atp5a1 PE=1 SV=1null	426.5	425.5	0.997655
ATPB_MOUSE	ATP synthase subunit beta, mitochondrial OS=Mus musculus GN=Atp5b PE=1 SV=2null	120.25	141.75	1.17879
ATPG_MOUSE	ATP synthase subunit gamma, mitochondrial OS=Mus musculus GN=Atp5c1 PE=1 SV=1null	230	183.667	0.798551
ATX2L_MOUSE	Ataxin-2-like protein OS=Mus musculus GN=Atxn2l PE=1 SV=1null	533.4	432.8	0.811399
ATX2_MOUSE	Ataxin-2 OS=Mus musculus GN=Atxn2 PE=1 SV=1null	314.5	355.5	1.13037
B3GT2_MOUSE	Beta-1,3-galactosyltransferase 2 OS=Mus musculus GN=B3galt2 PE=2 SV=2null	0	0
BA2D1_MOUSE	BAT2 domain-containing protein 1 OS=Mus musculus GN=Bat2d1 PE=1 SV=2null	203.5	264.5	1.29975
BAG2_MOUSE	BAG family molecular chaperone regulator 2 OS=Mus musculus GN=Bag2 PE=1 SV=1null	141	156	1.10638
BAG4_MOUSE	BAG family molecular chaperone regulator 4 OS=Mus musculus GN=Bag4 PE=1 SV=2null	303.75	261	0.859259
BAT2_MOUSE	Large proline-rich protein BAT2 OS=Mus musculus GN=Bat2 PE=1 SV=1null	841	314	0.373365
BAT3_MOUSE	Large proline-rich protein BAT3 OS=Mus musculus GN=Bat3 PE=1 SV=1null	75	53	0.706667
BCL7A_MOUSE	B-cell CLL/lymphoma 7 protein family member A OS=Mus musculus GN=Bcl7a PE=2 SV=1null	661	597	0.903177
BCL7B_MOUSE	B-cell CLL/lymphoma 7 protein family member B OS=Mus musculus GN=Bcl7b PE=1 SV=1null	661	597	0.903177
BCL7C_MOUSE	B-cell CLL/lymphoma 7 protein family member C OS=Mus musculus GN=Bcl7c PE=1 SV=1null	661	597	0.903177
BIR1A_MOUSE	Baculoviral IAP repeat-containing protein 1a OS=Mus musculus GN=Naip1 PE=2 SV=2null	1620	557	0.343827
BIR1B_MOUSE	Baculoviral IAP repeat-containing protein 1b OS=Mus musculus GN=Naip2 PE=2 SV=1null	1620	557	0.343827
BIR1E_MOUSE	Baculoviral IAP repeat-containing protein 1e OS=Mus musculus GN=Naip5 PE=1 SV=2null	1620	557	0.343827
BIR1F_MOUSE	Baculoviral IAP repeat-containing protein 1f OS=Mus musculus GN=Naip6 PE=2 SV=1null	1620	557	0.343827
BIR1G_MOUSE	Baculoviral IAP repeat-containing protein 1g OS=Mus musculus GN=Naip7 PE=2 SV=1null	1620	557	0.343827
BLK_MOUSE	Tyrosine-protein kinase BLK OS=Mus musculus GN=Blk PE=1 SV=3null	23	27	1.17391
BMCC1_MOUSE	BNIP2 motif-containing molecule at the C-terminal region 1 OS=Mus musculus GN=Bmcc1 PE=2 SV=1null	0	0
BNIP2_MOUSE	BCL2/adenovirus E1B 19 kDa protein-interacting protein 2 OS=Mus musculus GN=Bnip2 PE=1 SV=1null	0	0
BRD8_MOUSE	Bromodomain-containing protein 8 OS=Mus musculus GN=Brd8 PE=2 SV=2null	0	229	229
BYST_MOUSE	Bystin OS=Mus musculus GN=Bysl PE=1 SV=3null	1377.5	1320.5	0.958621
C1QBP_MOUSE	Complement component 1 Q subcomponent-binding protein, mitochondrial OS=Mus musculus GN=C1qbp PE=1 SV=1null	0	1181	1181
C2D1A_MOUSE	Coiled-coil and C2 domain-containing protein 1A OS=Mus musculus GN=Cc2d1a PE=1 SV=2null	1561	2447	1.56758
CALU_MOUSE	Calumenin OS=Mus musculus GN=Calu PE=1 SV=1null	810	232	0.28642
CAND1_MOUSE	Cullin-associated NEDD8-dissociated protein 1 OS=Mus musculus GN=Cand1 PE=2 SV=2null	0	0
CAPR1_MOUSE	Caprin-1 OS=Mus musculus GN=Caprin1 PE=1 SV=2null	973.571	870.571	0.894204
CAPZB_MOUSE	F-actin-capping protein subunit beta OS=Mus musculus GN=Capzb PE=1 SV=3null	0	0
CAR14_MOUSE	Caspase recruitment domain-containing protein 14 OS=Mus musculus GN=Card14 PE=2 SV=2null	1424	1458	1.02388
CARF_MOUSE	CDKN2A-interacting protein OS=Mus musculus GN=Cdkn2aip PE=2 SV=1null	249	96	0.385542
CARM1_MOUSE	Histone-arginine methyltransferase CARM1 OS=Mus musculus GN=Carm1 PE=1 SV=2null	399.167	533.167	1.3357
CC021_MOUSE	Uncharacterized protein C3orf21 homolog OS=Mus musculus PE=2 SV=1null	144	152	1.05556
CC026_MOUSE	Uncharacterized protein C3orf26 homolog OS=Mus musculus PE=2 SV=1null	189	195	1.03175
CCRK_MOUSE	Cell cycle-related kinase OS=Mus musculus GN=Ccrk PE=2 SV=1null	23	27	1.17391
CD014_MOUSE	Uncharacterized protein C4orf14 homolog OS=Mus musculus GN=MNCb-4931 PE=2 SV=1null	168	229	1.3631
CD2L5_MOUSE	Cell division cycle 2-like protein kinase 5 OS=Mus musculus GN=Cdc2l5 PE=1 SV=2null	23	27	1.17391
CD2L7_MOUSE	Cell division cycle 2-related protein kinase 7 OS=Mus musculus GN=Crkrs PE=1 SV=2null	23	27	1.17391
CDC2_MOUSE	Cell division control protein 2 homolog OS=Mus musculus GN=Cdc2 PE=1 SV=3null	23	27	1.17391
CDK2_MOUSE	Cell division protein kinase 2 OS=Mus musculus GN=Cdk2 PE=1 SV=2null	23	27	1.17391
CDK3_MOUSE	Cell division protein kinase 3 OS=Mus musculus GN=Cdk3 PE=1 SV=2null	23	27	1.17391
CDK4_MOUSE	Cell division protein kinase 4 OS=Mus musculus GN=Cdk4 PE=1 SV=1null	23	27	1.17391
CDK5_MOUSE	Cell division protein kinase 5 OS=Mus musculus GN=Cdk5 PE=1 SV=1null	23	27	1.17391
CDK6_MOUSE	Cell division protein kinase 6 OS=Mus musculus GN=Cdk6 PE=2 SV=2null	23	27	1.17391
CDK9_MOUSE	Cell division protein kinase 9 OS=Mus musculus GN=Cdk9 PE=2 SV=1null	23	27	1.17391
CE170_MOUSE	Centrosomal protein of 170 kDa OS=Mus musculus GN=Cep170 PE=1 SV=2null	0	102	102
CELF1_MOUSE	CUG-BP- and ETR-3-like factor 1 OS=Mus musculus GN=Cugbp1 PE=1 SV=2null	303	366	1.20792
CELF4_MOUSE	CUG-BP- and ETR-3-like factor 4 OS=Mus musculus GN=Brunol4 PE=1 SV=2null	10	98	9.8
CF174_MOUSE	Uncharacterized protein C6orf174 homolog OS=Mus musculus PE=2 SV=2null	0	53	53
CH10_MOUSE	10 kDa heat shock protein, mitochondrial OS=Mus musculus GN=Hspe1 PE=1 SV=2null	405	70	0.17284
CH60_MOUSE	60 kDa heat shock protein, mitochondrial OS=Mus musculus GN=Hspd1 PE=1 SV=1null	354.5	270.75	0.763752
CHCH1_MOUSE	Coiled-coil-helix-coiled-coil-helix domain-containing protein 1 OS=Mus musculus GN=Chchd1 PE=2 SV=1null	131	182	1.38931
CHCH2_MOUSE	Coiled-coil-helix-coiled-coil-helix domain-containing protein 2, mitochondrial OS=Mus musculus GN=Chchd2 PE=1 SV=1null	561	617	1.09982
CIRBP_MOUSE	Cold-inducible RNA-binding protein OS=Mus musculus GN=Cirbp PE=2 SV=1null	454	546	1.20264
CISY_MOUSE	Citrate synthase, mitochondrial OS=Mus musculus GN=Cs PE=1 SV=1null	136	89.5	0.658088
CKAP4_MOUSE	Cytoskeleton-associated protein 4 OS=Mus musculus GN=Ckap4 PE=2 SV=2null	1409.6	2009.2	1.42537
CLH_MOUSE	Clathrin heavy chain 1 OS=Mus musculus GN=Cltc PE=1 SV=3null	225.5	201	0.891353
CLPX_MOUSE	ATP-dependent Clp protease ATP-binding subunit clpX-like, mitochondrial OS=Mus musculus GN=Clpx PE=1 SV=1null	729	166	0.227709
CN166_MOUSE	UPF0568 protein C14orf166 homolog OS=Mus musculus PE=2 SV=1null	2715.5	4431	1.63174
CNOT1_MOUSE	CCR4-NOT transcription complex subunit 1 OS=Mus musculus GN=Cnot1 PE=1 SV=2null	493	986	2
CPEB4_MOUSE	Cytoplasmic polyadenylation element-binding protein 4 OS=Mus musculus GN=Cpeb4 PE=2 SV=1null	202	297.5	1.47277
CPSF5_MOUSE	Cleavage and polyadenylation specificity factor subunit 5 OS=Mus musculus GN=Nudt21 PE=2 SV=1null	143	172	1.2028
CPSF7_MOUSE	Cleavage and polyadenylation specificity factor subunit 7 OS=Mus musculus GN=Cpsf7 PE=1 SV=2null	114	126	1.10526
CSDE1_MOUSE	Cold shock domain-containing protein E1 OS=Mus musculus GN=Csde1 PE=2 SV=1null	348.7	446	1.27904
CV028_MOUSE	UPF0027 protein C22orf28 homolog OS=Mus musculus GN=D10Wsu52e PE=2 SV=1null	4799.88	3272.55	0.681798
CY1_MOUSE	Cytochrome c1, heme protein, mitochondrial OS=Mus musculus GN=Cyc1 PE=1 SV=1null	36	25	0.694444
DAZP1_MOUSE	DAZ-associated protein 1 OS=Mus musculus GN=Dazap1 PE=2 SV=2null	262	575	2.19466
DBPA_MOUSE	DNA-binding protein A OS=Mus musculus GN=Csda PE=1 SV=2null	310.5	460	1.48148
DDB1_MOUSE	DNA damage-binding protein 1 OS=Mus musculus GN=Ddb1 PE=1 SV=2null	391.5	547.5	1.39847
DDX17_MOUSE	Probable ATP-dependent RNA helicase DDX17 OS=Mus musculus GN=Ddx17 PE=2 SV=1null	510.857	525.857	1.02936
DDX18_MOUSE	ATP-dependent RNA helicase DDX18 OS=Mus musculus GN=Ddx18 PE=2 SV=1null	395	183	0.463291
DDX1_MOUSE	ATP-dependent RNA helicase DDX1 OS=Mus musculus GN=Ddx1 PE=2 SV=1null	572.8	565.4	0.987081
DDX21_MOUSE	Nucleolar RNA helicase 2 OS=Mus musculus GN=Ddx21 PE=1 SV=2null	504.429	587.714	1.16511
DDX28_MOUSE	Probable ATP-dependent RNA helicase DDX28 OS=Mus musculus GN=Ddx28 PE=2 SV=1null	0	0
DDX3X_MOUSE	ATP-dependent RNA helicase DDX3X OS=Mus musculus GN=Ddx3x PE=1 SV=3null	1844.13	1489.93	0.807931
DDX49_MOUSE	Probable ATP-dependent RNA helicase DDX49 OS=Mus musculus GN=Ddx49 PE=2 SV=1null	2428	2336	0.962109
DDX50_MOUSE	ATP-dependent RNA helicase DDX50 OS=Mus musculus GN=Ddx50 PE=2 SV=1null	211	267	1.2654
DDX5_MOUSE	Probable ATP-dependent RNA helicase DDX5 OS=Mus musculus GN=Ddx5 PE=1 SV=1null	3980.64	3582.64	0.900016
DDX6_MOUSE	Probable ATP-dependent RNA helicase DDX6 OS=Mus musculus GN=Ddx6 PE=2 SV=1null	790.667	578.333	0.73145
DHSA_MOUSE	Succinate dehydrogenase [ubiquinone] flavoprotein subunit, mitochondrial OS=Mus musculus GN=Sdha PE=1 SV=1null	235.667	181.333	0.769448
DHSB_MOUSE	Succinate dehydrogenase [ubiquinone] iron-sulfur subunit, mitochondrial OS=Mus musculus GN=Sdhb PE=1 SV=1null	405	294	0.725926
DHX15_MOUSE	Putative pre-mRNA-splicing factor ATP-dependent RNA helicase DHX15 OS=Mus musculus GN=Dhx15 PE=2 SV=2null	861.5	855	0.992455
DHX29_MOUSE	ATP-dependent RNA helicase Dhx29 OS=Mus musculus GN=Dhx29 PE=2 SV=1null	148	233	1.57432
DHX30_MOUSE	Putative ATP-dependent RNA helicase DHX30 OS=Mus musculus GN=Dhx30 PE=2 SV=1null	257	291.1	1.13268
DHX36_MOUSE	Probable ATP-dependent RNA helicase DHX36 OS=Mus musculus GN=Dhx36 PE=2 SV=1null	1237.33	557.667	0.4507
DHX40_MOUSE	Probable ATP-dependent RNA helicase DHX40 OS=Mus musculus GN=Dhx40 PE=2 SV=1null	4931	5854	1.18718
DHX9_MOUSE	ATP-dependent RNA helicase A OS=Mus musculus GN=Dhx9 PE=1 SV=2null	602.071	597.286	0.992051
DIMT1_MOUSE	Probable dimethyladenosine transferase OS=Mus musculus GN=Dimt1l PE=2 SV=1null	101	229	2.26733
DJC10_MOUSE	DnaJ homolog subfamily C member 10 OS=Mus musculus GN=Dnajc10 PE=1 SV=1null	370	2051.33	5.54414
DKC1_MOUSE	H/ACA ribonucleoprotein complex subunit 4 OS=Mus musculus GN=Dkc1 PE=1 SV=3null	141	189	1.34043
DNJA1_MOUSE	DnaJ homolog subfamily A member 1 OS=Mus musculus GN=Dnaja1 PE=1 SV=1null	228	45	0.197368
DNJA2_MOUSE	DnaJ homolog subfamily A member 2 OS=Mus musculus GN=Dnaja2 PE=1 SV=1null	0	0
DNJA3_MOUSE	DnaJ homolog subfamily A member 3, mitochondrial OS=Mus musculus GN=Dnaja3 PE=1 SV=1null	157	235	1.49682
DNMT1_MOUSE	DNA (cytosine-5)-methyltransferase 1 OS=Mus musculus GN=Dnmt1 PE=1 SV=5null	0	0
DOC11_MOUSE	Dedicator of cytokinesis protein 11 OS=Mus musculus GN=Dock11 PE=1 SV=1null	458	539	1.17686
DPY30_MOUSE	Protein dpy-30 homolog OS=Mus musculus GN=Dpy30 PE=2 SV=1null	1260	1371	1.0881
DPYL1_MOUSE	Dihydropyrimidinase-related protein 1 OS=Mus musculus GN=Crmp1 PE=1 SV=1null	442	580	1.31222
DPYL3_MOUSE	Dihydropyrimidinase-related protein 3 OS=Mus musculus GN=Dpysl3 PE=1 SV=1null	434	375.333	0.864823
DSRAD_MOUSE	Double-stranded RNA-specific adenosine deaminase OS=Mus musculus GN=Adar PE=1 SV=2null	134	45	0.335821
ECHA_MOUSE	Trifunctional enzyme subunit alpha, mitochondrial OS=Mus musculus GN=Hadha PE=1 SV=1null	206.333	174.333	0.844911
EF1A1_MOUSE	Elongation factor 1-alpha 1 OS=Mus musculus GN=Eef1a1 PE=1 SV=3null	713	914	1.28191
EF1B_MOUSE	Elongation factor 1-beta OS=Mus musculus GN=Eef1b PE=1 SV=5null	254	197	0.775591
EF1G_MOUSE	Elongation factor 1-gamma OS=Mus musculus GN=Eef1g PE=1 SV=3null	212.6	93.8333	0.441361
EF2_MOUSE	Elongation factor 2 OS=Mus musculus GN=Eef2 PE=1 SV=2null	0	199	199
EFTU_MOUSE	Elongation factor Tu, mitochondrial OS=Mus musculus GN=Tufm PE=1 SV=1null	156.5	145	0.926518
EIF2A_MOUSE	Eukaryotic translation initiation factor 2A OS=Mus musculus GN=Eif2a PE=2 SV=2null	474.667	409.5	0.862711
EIF3A_MOUSE	Eukaryotic translation initiation factor 3 subunit A OS=Mus musculus GN=Eif3a PE=1 SV=4null	1502	566.25	0.376997
EIF3B_MOUSE	Eukaryotic translation initiation factor 3 subunit B OS=Mus musculus GN=Eif3b PE=1 SV=1null	2428	2336	0.962109
EIF3C_MOUSE	Eukaryotic translation initiation factor 3 subunit C OS=Mus musculus GN=Eif3c PE=1 SV=1null	286	300	1.04895
EIF3D_MOUSE	Eukaryotic translation initiation factor 3 subunit D OS=Mus musculus GN=Eif3d PE=1 SV=2null	395	576	1.45823
EIF3E_MOUSE	Eukaryotic translation initiation factor 3 subunit E OS=Mus musculus GN=Eif3e PE=1 SV=1null	779.6	686.2	0.880195
EIF3F_MOUSE	Eukaryotic translation initiation factor 3 subunit F OS=Mus musculus GN=Eif3f PE=1 SV=1null	146.5	261.667	1.78612
EIF3I_MOUSE	Eukaryotic translation initiation factor 3 subunit I OS=Mus musculus GN=Eif3i PE=1 SV=1null	895.5	343.5	0.383585
EIF3K_MOUSE	Eukaryotic translation initiation factor 3 subunit K OS=Mus musculus GN=Eif3k PE=1 SV=1null	0	244	244
EIF3L_MOUSE	Eukaryotic translation initiation factor 3 subunit L OS=Mus musculus GN=Eif3l PE=1 SV=1null	455.5	231.5	0.508233
ELAV1_MOUSE	ELAV-like protein 1 OS=Mus musculus GN=Elavl1 PE=1 SV=1null	247	630	2.55061
ELAV2_MOUSE	ELAV-like protein 2 OS=Mus musculus GN=Elavl2 PE=2 SV=1null	1234.57	1374.71	1.11352
ELAV3_MOUSE	ELAV-like protein 3 OS=Mus musculus GN=Elavl3 PE=1 SV=1null	455	327.333	0.719414
ELAV4_MOUSE	ELAV-like protein 4 OS=Mus musculus GN=Elavl4 PE=1 SV=1null	4197.67	3840.67	0.914953
ELOB_MOUSE	Transcription elongation factor B polypeptide 2 OS=Mus musculus GN=Tceb2 PE=1 SV=1null	548	572	1.0438
ELOC_MOUSE	Transcription elongation factor B polypeptide 1 OS=Mus musculus GN=Tceb1 PE=1 SV=1null	622	897	1.44212
ELP4_MOUSE	Elongator complex protein 4 OS=Mus musculus GN=Elp4 PE=2 SV=2null	1976	595	0.301113
ENPL_MOUSE	Endoplasmin OS=Mus musculus GN=Hsp90b1 PE=1 SV=2null	355	430.5	1.21268
EPN4_MOUSE	Clathrin interactor 1 OS=Mus musculus GN=Clint1 PE=1 SV=2null	205	96	0.468293
ERAL_MOUSE	GTP-binding protein era homolog OS=Mus musculus GN=Eral1 PE=2 SV=1null	251	204.667	0.815405
ERH_MOUSE	Enhancer of rudimentary homolog OS=Mus musculus GN=Erh PE=1 SV=1null	315	368	1.16825
ERI1_MOUSE	3~-5~ exoribonuclease 1 OS=Mus musculus GN=Eri1 PE=1 SV=2null	273	343	1.25641
ESRP1_MOUSE	Epithelial splicing regulatory protein 1 OS=Mus musculus GN=Esrp1 PE=2 SV=2null	771	1673	2.16991
ESRP2_MOUSE	Epithelial splicing regulatory protein 2 OS=Mus musculus GN=Esrp2 PE=2 SV=1null	771	1673	2.16991
ETFB_MOUSE	Electron transfer flavoprotein subunit beta OS=Mus musculus GN=Etfb PE=1 SV=3null	101	22	0.217822
EWS_MOUSE	RNA-binding protein EWS OS=Mus musculus GN=Ewsr1 PE=1 SV=1null	1023.2	1123.67	1.09819
EXOC4_MOUSE	Exocyst complex component 4 OS=Mus musculus GN=Exoc4 PE=2 SV=2null	0	0
F103A_MOUSE	Protein FAM103A1 OS=Mus musculus GN=Fam103a1 PE=2 SV=1null	0	0
F120A_MOUSE	Constitutive coactivator of PPAR-gamma-like protein 1 OS=Mus musculus GN=FAM120A PE=1 SV=2null	279	228.333	0.818399
F120C_MOUSE	Constitutive coactivator of PPAR-gamma-like protein 2 OS=Mus musculus GN=Fam120c PE=2 SV=2null	0	0
F168A_MOUSE	Protein FAM168A OS=Mus musculus GN=Fam168a PE=2 SV=1null	167	45	0.269461
F1712_MOUSE	Protein FAM171A2 OS=Mus musculus GN=Fam171a2 PE=2 SV=1null	85	70	0.823529
FA98A_MOUSE	Protein FAM98A OS=Mus musculus GN=Fam98a PE=2 SV=1null	303.667	369.333	1.21625
FA98B_MOUSE	Protein FAM98B OS=Mus musculus GN=Fam98b PE=2 SV=1null	133	208	1.56391
FABD_MOUSE	Malonyl CoA-acyl carrier protein transacylase, mitochondrial OS=Mus musculus GN=Mcat PE=2 SV=3null	28651	11402	0.397962
FAKD2_MOUSE	FAST kinase domain-containing protein 2 OS=Mus musculus GN=Fastkd2 PE=2 SV=2null	99	30	0.30303
FAS_MOUSE	Fatty acid synthase OS=Mus musculus GN=Fasn PE=1 SV=2null	461	262	0.56833
FBRL_MOUSE	rRNA 2~-O-methyltransferase fibrillarin OS=Mus musculus GN=Fbl PE=2 SV=2null	417.75	466.75	1.1173
FCSD2_MOUSE	FCH and double SH3 domains protein 2 OS=Mus musculus GN=Fchsd2 PE=1 SV=2null	4372	1063	0.243138
FGFR1_MOUSE	Basic fibroblast growth factor receptor 1 OS=Mus musculus GN=Fgfr1 PE=1 SV=2null	23	27	1.17391
FGFR2_MOUSE	Fibroblast growth factor receptor 2 OS=Mus musculus GN=Fgfr2 PE=2 SV=4null	23	27	1.17391
FGFR3_MOUSE	Fibroblast growth factor receptor 3 OS=Mus musculus GN=Fgfr3 PE=1 SV=1null	23	27	1.17391
FGFR4_MOUSE	Fibroblast growth factor receptor 4 OS=Mus musculus GN=Fgfr4 PE=1 SV=3null	23	27	1.17391
FGR_MOUSE	Proto-oncogene tyrosine-protein kinase FGR OS=Mus musculus GN=Fgr PE=1 SV=1null	23	27	1.17391
FIP1_MOUSE	Pre-mRNA 3~-end-processing factor FIP1 OS=Mus musculus GN=Fip1l1 PE=1 SV=1null	0	81	81
FIT1_MOUSE	Fat-inducing protein 1 OS=Mus musculus GN=Fit1 PE=1 SV=1null	0	0
FKBP9_MOUSE	FK506-binding protein 9 OS=Mus musculus GN=Fkbp9 PE=1 SV=1null	156	197	1.26282
FMR1_MOUSE	Fragile X mental retardation protein 1 homolog OS=Mus musculus GN=Fmr1 PE=1 SV=1null	2678	1795	0.670276
FOS_MOUSE	Proto-oncogene protein c-fos OS=Mus musculus GN=Fos PE=1 SV=1null	686	295	0.430029
FOX1A_MOUSE	Fox-1 homolog A OS=Mus musculus GN=Fox1 PE=1 SV=3null	485	752	1.55052
FOX1C_MOUSE	Fox-1 homolog C OS=Mus musculus GN=D11Bwg0517e PE=2 SV=2null	485	752	1.55052
FUBP1_MOUSE	Far upstream element-binding protein 1 OS=Mus musculus GN=Fubp1 PE=1 SV=1null	577.25	805.667	1.3957
FUBP2_MOUSE	Far upstream element-binding protein 2 OS=Mus musculus GN=Khsrp PE=1 SV=1null	795.923	891.538	1.12013
FUMH_MOUSE	Fumarate hydratase, mitochondrial OS=Mus musculus GN=Fh PE=1 SV=2null	32	34	1.0625
FUSIP_MOUSE	FUS-interacting serine-arginine-rich protein 1 OS=Mus musculus GN=Fusip1 PE=1 SV=2null	2316	3921	1.69301
FUS_MOUSE	RNA-binding protein FUS OS=Mus musculus GN=Fus PE=2 SV=1null	2165.5	1902.1	0.878365
FXR1_MOUSE	Fragile X mental retardation syndrome-related protein 1 OS=Mus musculus GN=Fxr1 PE=1 SV=2null	684.2	1286.2	1.87986
FYN_MOUSE	Proto-oncogene tyrosine-protein kinase Fyn OS=Mus musculus GN=Fyn PE=1 SV=3null	23	27	1.17391
G3BP1_MOUSE	Ras GTPase-activating protein-binding protein 1 OS=Mus musculus GN=G3bp1 PE=1 SV=1null	788.308	1028.46	1.30464
G3BP2_MOUSE	Ras GTPase-activating protein-binding protein 2 OS=Mus musculus GN=G3bp2 PE=1 SV=2null	662.2	697	1.05255
G3P_MOUSE	Glyceraldehyde-3-phosphate dehydrogenase OS=Mus musculus GN=Gapdh PE=1 SV=2null	219	104	0.474886
GANAB_MOUSE	Neutral alpha-glucosidase AB OS=Mus musculus GN=Ganab PE=1 SV=1null	33	40	1.21212
GBLP_MOUSE	Guanine nucleotide-binding protein subunit beta-2-like 1 OS=Mus musculus GN=Gnb2l1 PE=1 SV=3null	554.571	1137.86	2.05178
GCAA_MOUSE	Ig gamma-2A chain C region, A allele OS=Mus musculus GN=Ighg PE=1 SV=1null	6155	1839	0.298781
GCAM_MOUSE	Ig gamma-2A chain C region, membrane-bound form OS=Mus musculus GN=Igh-1a PE=1 SV=3null	6155	1839	0.298781
GLMN_MOUSE	Glomulin OS=Mus musculus GN=Glmn PE=2 SV=1null	0	0
GNA12_MOUSE	Guanine nucleotide-binding protein subunit alpha-12 OS=Mus musculus GN=Gna12 PE=1 SV=3null	106	120	1.13208
GNA13_MOUSE	Guanine nucleotide-binding protein subunit alpha-13 OS=Mus musculus GN=Gna13 PE=1 SV=1null	106	120	1.13208
GNAI2_MOUSE	Guanine nucleotide-binding protein G(i), alpha-2 subunit OS=Mus musculus GN=Gnai2 PE=1 SV=4null	106	120	1.13208
GNAI3_MOUSE	Guanine nucleotide-binding protein G(k) subunit alpha OS=Mus musculus GN=Gnai3 PE=1 SV=3null	106	120	1.13208
GNAL_MOUSE	Guanine nucleotide-binding protein G(olf) subunit alpha OS=Mus musculus GN=Gnal PE=1 SV=1null	106	120	1.13208
GNAO_MOUSE	Guanine nucleotide-binding protein G(o) subunit alpha OS=Mus musculus GN=Gnao1 PE=1 SV=3null	106	120	1.13208
GNAS1_MOUSE	Guanine nucleotide-binding protein G(s) subunit alpha isoforms XLas OS=Mus musculus GN=Gnas PE=2 SV=1null	106	120	1.13208
GNAS2_MOUSE	Guanine nucleotide-binding protein G(s) subunit alpha isoforms short OS=Mus musculus GN=Gnas PE=1 SV=1null	106	120	1.13208
GNAT1_MOUSE	Guanine nucleotide-binding protein G(t) subunit alpha-1 OS=Mus musculus GN=Gnat1 PE=1 SV=3null	106	120	1.13208
GNAT2_MOUSE	Guanine nucleotide-binding protein G(t) subunit alpha-2 OS=Mus musculus GN=Gnat2 PE=2 SV=2null	106	120	1.13208
GNAT3_MOUSE	Guanine nucleotide-binding protein G(t) subunit alpha-3 OS=Mus musculus GN=Gnat3 PE=1 SV=2null	106	120	1.13208
GRP75_MOUSE	Stress-70 protein, mitochondrial OS=Mus musculus GN=Hspa9 PE=1 SV=2null	574.444	546.5	0.951354
GRP78_MOUSE	78 kDa glucose-regulated protein OS=Mus musculus GN=Hspa5 PE=1 SV=3null	561	517.778	0.922955
GRSF1_MOUSE	G-rich sequence factor 1 OS=Mus musculus GN=Grsf1 PE=1 SV=2null	127	181.5	1.42913
GTF2I_MOUSE	General transcription factor II-I OS=Mus musculus GN=Gtf2i PE=1 SV=3null	230.333	156.5	0.67945
GTPB1_MOUSE	GTP-binding protein 1 OS=Mus musculus GN=Gtpbp1 PE=1 SV=2null	167	176	1.05389
GYS1_MOUSE	Glycogen [starch] synthase, muscle OS=Mus musculus GN=Gys1 PE=1 SV=2null	281	582	2.07117
H10_MOUSE	Histone H1.0 OS=Mus musculus GN=H1f0 PE=2 SV=4null	1838	1414	0.769314
H11_MOUSE	Histone H1.1 OS=Mus musculus GN=Hist1h1a PE=2 SV=2null	768	549	0.714844
H12_MOUSE	Histone H1.2 OS=Mus musculus GN=Hist1h1c PE=1 SV=2null	2322.43	1334.14	0.57446
H13_MOUSE	Histone H1.3 OS=Mus musculus GN=Hist1h1d PE=1 SV=2null	2322.43	1334.14	0.57446
H14_MOUSE	Histone H1.4 OS=Mus musculus GN=Hist1h1e PE=1 SV=2null	603.5	791.5	1.31152
H15_MOUSE	Histone H1.5 OS=Mus musculus GN=Hist1h1b PE=1 SV=2null	572.6	744.2	1.29969
H2A1F_MOUSE	Histone H2A type 1-F OS=Mus musculus GN=Hist1h2af PE=1 SV=3null	1419.33	1890.33	1.33185
H2A1H_MOUSE	Histone H2A type 1-H OS=Mus musculus GN=Hist1h2ah PE=1 SV=3null	1419.33	1890.33	1.33185
H2A1K_MOUSE	Histone H2A type 1-K OS=Mus musculus GN=Hist1h2ak PE=1 SV=3null	1419.33	1890.33	1.33185
H2A1_MOUSE	Histone H2A type 1 OS=Mus musculus GN=Hist1h2ab PE=1 SV=3null	1419.33	1890.33	1.33185
H2A3_MOUSE	Histone H2A type 3 OS=Mus musculus GN=Hist3h2a PE=1 SV=3null	1419.33	1890.33	1.33185
H2AJ_MOUSE	Histone H2A.J OS=Mus musculus GN=H2afj PE=2 SV=1null	1419.33	1890.33	1.33185
H2B1B_MOUSE	Histone H2B type 1-B OS=Mus musculus GN=Hist1h2bb PE=1 SV=3null	453.667	456	1.00514
H2B1C_MOUSE	Histone H2B type 1-C/E/G OS=Mus musculus GN=Hist1h2bc PE=1 SV=3null	453.667	456	1.00514
H2B1F_MOUSE	Histone H2B type 1-F/J/L OS=Mus musculus GN=Hist1h2bf PE=1 SV=2null	453.667	456	1.00514
H2B1H_MOUSE	Histone H2B type 1-H OS=Mus musculus GN=Hist1h2bh PE=1 SV=3null	453.667	456	1.00514
H2B1K_MOUSE	Histone H2B type 1-K OS=Mus musculus GN=Hist1h2bk PE=1 SV=3null	453.667	456	1.00514
H2B1M_MOUSE	Histone H2B type 1-M OS=Mus musculus GN=Hist1h2bm PE=1 SV=2null	453.667	456	1.00514
H2B1P_MOUSE	Histone H2B type 1-P OS=Mus musculus GN=Hist1h2bp PE=1 SV=3null	453.667	456	1.00514
H2B2B_MOUSE	Histone H2B type 2-B OS=Mus musculus GN=Hist2h2bb PE=1 SV=3null	453.667	456	1.00514
H31_MOUSE	Histone H3.1 OS=Mus musculus GN=Hist1h3a PE=1 SV=2null	331.5	144	0.434389
H32_MOUSE	Histone H3.2 OS=Mus musculus GN=Hist1h3b PE=1 SV=2null	331.5	144	0.434389
H33_MOUSE	Histone H3.3 OS=Mus musculus GN=H3f3a PE=1 SV=2null	331.5	144	0.434389
H4_MOUSE	Histone H4 OS=Mus musculus GN=Hist1h4a PE=1 SV=2null	803	996	1.24035
HCK_MOUSE	Tyrosine-protein kinase HCK OS=Mus musculus GN=Hck PE=1 SV=4null	23	27	1.17391
HMMR_MOUSE	Hyaluronan mediated motility receptor OS=Mus musculus GN=Hmmr PE=1 SV=3null	1084	1180	1.08856
HNRDL_MOUSE	Heterogeneous nuclear ribonucleoprotein D-like OS=Mus musculus GN=Hnrpdl PE=1 SV=1null	619	1053	1.70113
HNRH1_MOUSE	Heterogeneous nuclear ribonucleoprotein H OS=Mus musculus GN=Hnrnph1 PE=1 SV=3null	431.5	185.25	0.429316
HNRL1_MOUSE	Heterogeneous nuclear ribonucleoprotein U-like protein 1 OS=Mus musculus GN=Hnrnpul1 PE=1 SV=1null	559.143	646.714	1.15662
HNRL2_MOUSE	Heterogeneous nuclear ribonucleoprotein U-like protein 2 OS=Mus musculus GN=Hnrnpul2 PE=1 SV=1null	335	309	0.922388
HNRLL_MOUSE	Heterogeneous nuclear ribonucleoprotein L-like OS=Mus musculus GN=Hnrpll PE=1 SV=3null	0	44	44
HNRPC_MOUSE	Heterogeneous nuclear ribonucleoproteins C1/C2 OS=Mus musculus GN=Hnrnpc PE=1 SV=1null	525.833	302	0.574326
HNRPD_MOUSE	Heterogeneous nuclear ribonucleoprotein D0 OS=Mus musculus GN=Hnrnpd PE=1 SV=2null	550.25	898.5	1.63289
HNRPF_MOUSE	Heterogeneous nuclear ribonucleoprotein F OS=Mus musculus GN=Hnrnpf PE=1 SV=3null	735	812.75	1.10578
HNRPG_MOUSE	Heterogeneous nuclear ribonucleoprotein G OS=Mus musculus GN=Rbmx PE=1 SV=1null	1711	1965	1.14845
HNRPK_MOUSE	Heterogeneous nuclear ribonucleoprotein K OS=Mus musculus GN=Hnrnpk PE=1 SV=1null	1620	1267.75	0.782562
HNRPL_MOUSE	Heterogeneous nuclear ribonucleoprotein L OS=Mus musculus GN=Hnrnpl PE=1 SV=2null	393.6	866	2.2002
HNRPM_MOUSE	Heterogeneous nuclear ribonucleoprotein M OS=Mus musculus GN=Hnrnpm PE=1 SV=3null	326.2	358	1.09749
HNRPQ_MOUSE	Heterogeneous nuclear ribonucleoprotein Q OS=Mus musculus GN=Syncrip PE=1 SV=2null	2642	2692	1.01893
HP1B3_MOUSE	Heterochromatin protein 1-binding protein 3 OS=Mus musculus GN=Hp1bp3 PE=1 SV=1null	154	115	0.746753
HS90A_MOUSE	Heat shock protein HSP 90-alpha OS=Mus musculus GN=Hsp90aa1 PE=1 SV=4null	309.2	254	0.821475
HS90B_MOUSE	Heat shock protein HSP 90-beta OS=Mus musculus GN=Hsp90ab1 PE=1 SV=2null	191.533	164.533	0.859032
HSDL2_MOUSE	Hydroxysteroid dehydrogenase-like protein 2 OS=Mus musculus GN=Hsdl2 PE=2 SV=1null	31	50	1.6129
HSP7C_MOUSE	Heat shock cognate 71 kDa protein OS=Mus musculus GN=Hspa8 PE=1 SV=1null	1559.09	1503	0.964023
HTRA2_MOUSE	Serine protease HTRA2, mitochondrial OS=Mus musculus GN=Htra2 PE=1 SV=2null	75	83	1.10667
ICK_MOUSE	Serine/threonine-protein kinase ICK OS=Mus musculus GN=Ick PE=2 SV=2null	23	27	1.17391
IF2A_MOUSE	Eukaryotic translation initiation factor 2 subunit 1 OS=Mus musculus GN=Eif2s1 PE=1 SV=3null	358.333	302.667	0.844651
IF2G_MOUSE	Eukaryotic translation initiation factor 2 subunit 3, X-linked OS=Mus musculus GN=Eif2s3x PE=1 SV=2null	158.5	178.25	1.12461
IF4A1_MOUSE	Eukaryotic initiation factor 4A-I OS=Mus musculus GN=Eif4a1 PE=2 SV=1null	386	487.143	1.26203
IF4A2_MOUSE	Eukaryotic initiation factor 4A-II OS=Mus musculus GN=Eif4a2 PE=2 SV=2null	273	296	1.08425
IF4A3_MOUSE	Eukaryotic initiation factor 4A-III OS=Mus musculus GN=Eif4a3 PE=2 SV=3null	35	48	1.37143
IF4B_MOUSE	Eukaryotic translation initiation factor 4B OS=Mus musculus GN=Eif4b PE=1 SV=1null	1404.33	1375.67	0.979587
IF4E_MOUSE	Eukaryotic translation initiation factor 4E OS=Mus musculus GN=Eif4e PE=1 SV=1null	343.5	353.5	1.02911
IF4G1_MOUSE	Eukaryotic translation initiation factor 4 gamma 1 OS=Mus musculus GN=Eif4g1 PE=1 SV=1null	545.75	563.6	1.03271
IF4G3_MOUSE	Eukaryotic translation initiation factor 4 gamma 3 OS=Mus musculus GN=Eif4g3 PE=1 SV=2null	207	256	1.23671
IF6_MOUSE	Eukaryotic translation initiation factor 6 OS=Mus musculus GN=Eif6 PE=2 SV=2null	1340.5	1111	0.828795
IGEB_MOUSE	IgE-binding protein OS=Mus musculus GN=Iap PE=2 SV=1null	464.667	450	0.968436
IGH1M_MOUSE	Ig gamma-1 chain C region, membrane-bound form OS=Mus musculus GN=Ighg1 PE=1 SV=2null	901.9	823.9	0.913516
IGHG1_MOUSE	Ig gamma-1 chain C region secreted form OS=Mus musculus GN=Ighg1 PE=1 SV=1null	901.9	823.9	0.913516
IGKC_MOUSE	Ig kappa chain C region OS=Mus musculus PE=1 SV=1null	230.4	243.2	1.05556
ILF2_MOUSE	Interleukin enhancer-binding factor 2 OS=Mus musculus GN=Ilf2 PE=1 SV=1null	691.8	913.2	1.32003
ILF3_MOUSE	Interleukin enhancer-binding factor 3 OS=Mus musculus GN=Ilf3 PE=1 SV=2null	1058.83	1173.71	1.1085
IMB1_MOUSE	Importin subunit beta-1 OS=Mus musculus GN=Kpnb1 PE=1 SV=1null	195	209	1.07179
IMDH2_MOUSE	Inosine-5~-monophosphate dehydrogenase 2 OS=Mus musculus GN=Impdh2 PE=1 SV=2null	5494.5	2061	0.375102
IMMT_MOUSE	Mitochondrial inner membrane protein OS=Mus musculus GN=Immt PE=1 SV=1null	359	149	0.415042
IPO5_MOUSE	Importin-5 OS=Mus musculus GN=Ipo5 PE=1 SV=3null	0	55	55
K1967_MOUSE	Protein KIAA1967 homolog OS=Mus musculus PE=1 SV=2null	331	389.8	1.17764
K1C10_MOUSE	Keratin, type I cytoskeletal 10 OS=Mus musculus GN=Krt10 PE=1 SV=3null	151.5	202	1.33333
K1C14_MOUSE	Keratin, type I cytoskeletal 14 OS=Mus musculus GN=Krt14 PE=1 SV=2null	246	167	0.678862
K1C15_MOUSE	Keratin, type I cytoskeletal 15 OS=Mus musculus GN=Krt15 PE=1 SV=2null	246	167	0.678862
K1C17_MOUSE	Keratin, type I cytoskeletal 17 OS=Mus musculus GN=Krt17 PE=1 SV=3null	246	167	0.678862
K1C19_MOUSE	Keratin, type I cytoskeletal 19 OS=Mus musculus GN=Krt19 PE=2 SV=1null	246	167	0.678862
K1C42_MOUSE	Keratin, type I cytoskeletal 42 OS=Mus musculus GN=Krt42 PE=1 SV=1null	246	167	0.678862
K22E_MOUSE	Keratin, type II cytoskeletal 2 epidermal OS=Mus musculus GN=Krt2 PE=1 SV=1null	197.5	235.5	1.19241
K2C1_MOUSE	Keratin, type II cytoskeletal 1 OS=Mus musculus GN=Krt1 PE=1 SV=4null	126.25	208.25	1.6495
KC1E_MOUSE	Casein kinase I isoform epsilon OS=Mus musculus GN=Csnk1e PE=1 SV=2null	129	181.5	1.40698
KCTD3_MOUSE	BTB/POZ domain-containing protein KCTD3 OS=Mus musculus GN=Kctd3 PE=2 SV=1null	101	79	0.782178
KHDR1_MOUSE	KH domain-containing, RNA-binding, signal transduction-associated protein 1 OS=Mus musculus GN=Khdrbs1 PE=1 SV=2null	210	55	0.261905
KPYM_MOUSE	Pyruvate kinase isozymes M1/M2 OS=Mus musculus GN=Pkm2 PE=1 SV=4null	124.333	118.667	0.954424
KRR1_MOUSE	KRR1 small subunit processome component homolog OS=Mus musculus GN=Krr1 PE=2 SV=1null	242	96	0.396694
KT3K_MOUSE	Ketosamine-3-kinase OS=Mus musculus GN=Fn3krp PE=2 SV=1null	194	272	1.40206
KV2A7_MOUSE	Ig kappa chain V-II region 26-10 OS=Mus musculus PE=1 SV=1null	93.75	107.5	1.14667
LANC1_MOUSE	LanC-like protein 1 OS=Mus musculus GN=Lancl1 PE=2 SV=1null	836	412	0.492823
LARP1_MOUSE	La-related protein 1 OS=Mus musculus GN=Larp1 PE=1 SV=2null	388.571	521.857	1.34301
LARP4_MOUSE	La-related protein 4 OS=Mus musculus GN=Larp4 PE=2 SV=2null	386.5	253.75	0.656533
LARP5_MOUSE	La-related protein 5 OS=Mus musculus GN=Larp5 PE=1 SV=2null	207	225.667	1.09018
LARP7_MOUSE	La-related protein 7 OS=Mus musculus GN=Larp7 PE=1 SV=2null	343	223	0.650146
LA_MOUSE	Lupus La protein homolog OS=Mus musculus GN=Ssb PE=2 SV=1null	526	561	1.06654
LBR_MOUSE	Lamin-B receptor OS=Mus musculus GN=Lbr PE=2 SV=2null	535.4	221.6	0.413896
LCK_MOUSE	Proto-oncogene tyrosine-protein kinase LCK OS=Mus musculus GN=Lck PE=1 SV=4null	23	27	1.17391
LDHA_MOUSE	L-lactate dehydrogenase A chain OS=Mus musculus GN=Ldha PE=1 SV=3null	73	65	0.890411
LEG1_MOUSE	Galectin-1 OS=Mus musculus GN=Lgals1 PE=1 SV=3null	248	391	1.57661
LENG8_MOUSE	Leukocyte receptor cluster member 8 homolog OS=Mus musculus GN=Leng8 PE=1 SV=1null	151	151	1
LG3BP_MOUSE	Galectin-3-binding protein OS=Mus musculus GN=Lgals3bp PE=1 SV=1null	580	119	0.205172
LPPRC_MOUSE	Leucine-rich PPR motif-containing protein, mitochondrial OS=Mus musculus GN=Lrpprc PE=1 SV=2null	526.75	334.333	0.63471
LRC38_MOUSE	Leucine-rich repeat-containing protein 38 OS=Mus musculus GN=Lrrc38 PE=2 SV=2null	373	263	0.705094
LRC59_MOUSE	Leucine-rich repeat-containing protein 59 OS=Mus musculus GN=Lrrc59 PE=2 SV=1null	342	363	1.0614
LSM12_MOUSE	Protein LSM12 homolog OS=Mus musculus GN=Lsm12 PE=1 SV=1null	0	224	224
LTV1_MOUSE	Protein LTV1 homolog OS=Mus musculus GN=Ltv1 PE=2 SV=2null	200	59	0.295
LYN_MOUSE	Tyrosine-protein kinase Lyn OS=Mus musculus GN=Lyn PE=1 SV=4null	23	27	1.17391
M4K4_MOUSE	Mitogen-activated protein kinase kinase kinase kinase 4 OS=Mus musculus GN=Map4k4 PE=1 SV=1null	0	0
MA2C1_MOUSE	Alpha-mannosidase 2C1 OS=Mus musculus GN=Man2c1 PE=2 SV=1null	12	17	1.41667
MAGD1_MOUSE	Melanoma-associated antigen D1 OS=Mus musculus GN=Maged1 PE=1 SV=1null	185	68	0.367568
MAK_MOUSE	Serine/threonine-protein kinase MAK OS=Mus musculus GN=Mak PE=2 SV=1null	23	27	1.17391
MAP1B_MOUSE	Microtubule-associated protein 1B OS=Mus musculus GN=Map1b PE=1 SV=1null	124.333	121.333	0.975871
MATR3_MOUSE	Matrin-3 OS=Mus musculus GN=Matr3 PE=1 SV=1null	205.667	323.5	1.57293
MBB1A_MOUSE	Myb-binding protein 1A OS=Mus musculus GN=Mybbp1a PE=1 SV=2null	198	186	0.939394
MCES_MOUSE	mRNA cap guanine-N7 methyltransferase OS=Mus musculus GN=Rnmt PE=1 SV=1null	939.333	416	0.442867
MEST_MOUSE	Mesoderm-specific transcript protein OS=Mus musculus GN=Mest PE=2 SV=1null	102	73	0.715686
MIA3_MOUSE	Melanoma inhibitory activity protein 3 OS=Mus musculus GN=Mia3 PE=1 SV=2null	0	0
MINK1_MOUSE	Misshapen-like kinase 1 OS=Mus musculus GN=Mink1 PE=1 SV=2null	0	0
MKRN2_MOUSE	Makorin-2 OS=Mus musculus GN=Mkrn2 PE=2 SV=1null	157	215	1.36943
MLP3A_MOUSE	Microtubule-associated proteins 1A/1B light chain 3A OS=Mus musculus GN=Map1lc3a PE=2 SV=1null	12	19	1.58333
MLP3B_MOUSE	Microtubule-associated proteins 1A/1B light chain 3B OS=Mus musculus GN=Map1lc3b PE=1 SV=3null	12	19	1.58333
MMP37_MOUSE	MMP37-like protein, mitochondrial OS=Mus musculus PE=1 SV=2null	49	39	0.795918
MOCS3_MOUSE	Adenylyltransferase and sulfurtransferase MOCS3 OS=Mus musculus GN=Mocs3 PE=2 SV=1null	452	642	1.42035
MOV10_MOUSE	Putative helicase MOV-10 OS=Mus musculus GN=Mov10 PE=1 SV=2null	452.4	689.8	1.52476
MPCP_MOUSE	Phosphate carrier protein, mitochondrial OS=Mus musculus GN=Slc25a3 PE=1 SV=1null	0	0
MRT4_MOUSE	mRNA turnover protein 4 homolog OS=Mus musculus GN=Mrto4 PE=2 SV=1null	146	242	1.65753
MTER1_MOUSE	mTERF domain-containing protein 1, mitochondrial OS=Mus musculus GN=Mterfd1 PE=2 SV=1null	189	133.5	0.706349
MTMR2_MOUSE	Myotubularin-related protein 2 OS=Mus musculus GN=Mtmr2 PE=1 SV=2null	1065	1769	1.66103
MYCBP_MOUSE	C-Myc-binding protein OS=Mus musculus GN=Mycbp PE=2 SV=4null	1071.5	869	0.811013
MYEF2_MOUSE	Myelin expression factor 2 OS=Mus musculus GN=Myef2 PE=1 SV=1null	1277.33	1205.33	0.943633
NACAM_MOUSE	Nascent polypeptide-associated complex subunit alpha, muscle-specific form OS=Mus musculus GN=Naca PE=1 SV=1null	66	157	2.37879
NACA_MOUSE	Nascent polypeptide-associated complex subunit alpha OS=Mus musculus GN=Naca PE=1 SV=1null	66	157	2.37879
NALCN_MOUSE	Sodium leak channel non-selective protein OS=Mus musculus GN=Nalcn PE=1 SV=2null	14451	3831	0.265103
NB5R3_MOUSE	NADH-cytochrome b5 reductase 3 OS=Mus musculus GN=Cyb5r3 PE=1 SV=3null	73	97	1.32877
NCBP1_MOUSE	Nuclear cap-binding protein subunit 1 OS=Mus musculus GN=Ncbp1 PE=1 SV=2null	342	501	1.46491
NDKA_MOUSE	Nucleoside diphosphate kinase A OS=Mus musculus GN=Nme1 PE=1 SV=1null	79	30	0.379747
NDKB_MOUSE	Nucleoside diphosphate kinase B OS=Mus musculus GN=Nme2 PE=1 SV=1null	79	30	0.379747
NDUA4_MOUSE	NADH dehydrogenase [ubiquinone] 1 alpha subcomplex subunit 4 OS=Mus musculus GN=Ndufa4 PE=1 SV=2null	187	196	1.04813
NDUS3_MOUSE	NADH dehydrogenase [ubiquinone] iron-sulfur protein 3, mitochondrial OS=Mus musculus GN=Ndufs3 PE=1 SV=2null	101	139	1.37624
NFIB_MOUSE	Nuclear factor 1 B-type OS=Mus musculus GN=Nfib PE=1 SV=2null	289	116	0.401384
NGRN_MOUSE	Neugrin OS=Mus musculus GN=Ngrn PE=2 SV=2null	0	350	350
NIPS1_MOUSE	Protein NipSnap homolog 1 OS=Mus musculus GN=Nipsnap1 PE=1 SV=1null	224	306	1.36607
NKX22_MOUSE	Homeobox protein Nkx-2.2 OS=Mus musculus GN=Nkx2-2 PE=1 SV=2null	101	79	0.782178
NKX23_MOUSE	Homeobox protein Nkx-2.3 OS=Mus musculus GN=Nkx2-3 PE=2 SV=2null	101	79	0.782178
NKX25_MOUSE	Homeobox protein Nkx-2.5 OS=Mus musculus GN=Nkx2-5 PE=1 SV=1null	0	94	94
NMDE4_MOUSE	Glutamate [NMDA] receptor subunit epsilon-4 OS=Mus musculus GN=Grin2d PE=1 SV=2null	2071	3013	1.45485
NOC4L_MOUSE	Nucleolar complex protein 4 homolog OS=Mus musculus GN=Noc4l PE=2 SV=1null	200	212	1.06
NOG1_MOUSE	Nucleolar GTP-binding protein 1 OS=Mus musculus GN=Gtpbp4 PE=2 SV=3null	100	375	3.75
NOL10_MOUSE	Nucleolar protein 10 OS=Mus musculus GN=Nol10 PE=2 SV=1null	1884	1007	0.534501
NONO_MOUSE	Non-POU domain-containing octamer-binding protein OS=Mus musculus GN=Nono PE=1 SV=3null	1238	800.5	0.646607
NOP16_MOUSE	Nucleolar protein 16 OS=Mus musculus GN=Nop16 PE=2 SV=1null	109	92	0.844037
NOP56_MOUSE	Nucleolar protein 56 OS=Mus musculus GN=Nop56 PE=1 SV=2null	450.333	716.333	1.59067
NOP58_MOUSE	Nucleolar protein 58 OS=Mus musculus GN=Nop58 PE=1 SV=1null	194	512	2.63918
NPAS2_MOUSE	Neuronal PAS domain-containing protein 2 OS=Mus musculus GN=Npas2 PE=1 SV=1null	6081	2237	0.367867
NS1BP_MOUSE	Influenza virus NS1A-binding protein homolog OS=Mus musculus GN=Ivns1abp PE=1 SV=2null	158.5	87.5	0.55205
NSUN5_MOUSE	Putative methyltransferase NSUN5 OS=Mus musculus GN=Nsun5 PE=2 SV=2null	134	159	1.18657
NTKL_MOUSE	N-terminal kinase-like protein OS=Mus musculus GN=Scyl1 PE=1 SV=1null	418	151	0.361244
NU160_MOUSE	Nuclear pore complex protein Nup160 OS=Mus musculus GN=Nup160 PE=1 SV=2null	100	145	1.45
NU214_MOUSE	Nuclear pore complex protein Nup214 OS=Mus musculus GN=Nup214 PE=1 SV=2null	19	45	2.36842
NUCL_MOUSE	Nucleolin OS=Mus musculus GN=Ncl PE=1 SV=2null	1005.89	1198.7	1.19168
NUFP2_MOUSE	Nuclear fragile X mental retardation-interacting protein 2 OS=Mus musculus GN=Nufip2 PE=1 SV=1null	864.5	1347.5	1.5587
NUP62_MOUSE	Nuclear pore glycoprotein p62 OS=Mus musculus GN=Nup62 PE=1 SV=2null	817	1015	1.24235
NUP88_MOUSE	Nuclear pore complex protein Nup88 OS=Mus musculus GN=Nup88 PE=2 SV=1null	35	0	0.01
NUP93_MOUSE	Nuclear pore complex protein Nup93 OS=Mus musculus GN=Nup93 PE=2 SV=1null	116	222	1.91379
NXF1_MOUSE	Nuclear RNA export factor 1 OS=Mus musculus GN=Nxf1 PE=1 SV=2null	1312	73	0.0556402
ODO1_MOUSE	2-oxoglutarate dehydrogenase E1 component, mitochondrial OS=Mus musculus GN=Ogdh PE=1 SV=3null	109	141	1.29358
ODO2_MOUSE	Dihydrolipoyllysine-residue succinyltransferase component of 2-oxoglutarate dehydrogenase complex, mitochondrial OS=Mus musculus GN=Dlst PE=1 SV=1null	205	479	2.33659
ODPA_MOUSE	Pyruvate dehydrogenase E1 component subunit alpha, somatic form, mitochondrial OS=Mus musculus GN=Pdha1 PE=1 SV=1null	1309	1446	1.10466
OFUT2_MOUSE	GDP-fucose protein O-fucosyltransferase 2 OS=Mus musculus GN=Pofut2 PE=2 SV=1null	66	84	1.27273
OST48_MOUSE	Dolichyl-diphosphooligosaccharide--protein glycosyltransferase 48 kDa subunit OS=Mus musculus GN=Ddost PE=1 SV=1null	185	220	1.18919
P5CR1_MOUSE	Pyrroline-5-carboxylate reductase 1, mitochondrial OS=Mus musculus GN=Pycr1 PE=1 SV=1null	366	805	2.19945
P5CR2_MOUSE	Pyrroline-5-carboxylate reductase 2 OS=Mus musculus GN=Pycr2 PE=2 SV=1null	366	805	2.19945
P5CS_MOUSE	Delta-1-pyrroline-5-carboxylate synthetase OS=Mus musculus GN=Aldh18a1 PE=2 SV=1null	2449	525	0.214373
PA24A_MOUSE	Cytosolic phospholipase A2 OS=Mus musculus GN=Pla2g4a PE=1 SV=1null	131	96	0.732824
PABP1_MOUSE	Polyadenylate-binding protein 1 OS=Mus musculus GN=Pabpc1 PE=1 SV=1null	1532.05	1792.23	1.16982
PAIP1_MOUSE	Polyadenylate-binding protein-interacting protein 1 OS=Mus musculus GN=Paip1 PE=2 SV=1null	134	300	2.23881
PAIRB_MOUSE	Plasminogen activator inhibitor 1 RNA-binding protein OS=Mus musculus GN=Serbp1 PE=1 SV=2null	292.25	307.25	1.05133
PATL1_MOUSE	Protein PAT1 homolog 1 OS=Mus musculus GN=Patl1 PE=1 SV=2null	161	262	1.62733
PCBP2_MOUSE	Poly(rC)-binding protein 2 OS=Mus musculus GN=Pcbp2 PE=1 SV=1null	361	317.667	0.879963
PCBP3_MOUSE	Poly(rC)-binding protein 3 OS=Mus musculus GN=Pcbp3 PE=2 SV=2null	318.333	366.667	1.15183
PCID2_MOUSE	PCI domain-containing protein 2 OS=Mus musculus GN=Pcid2 PE=2 SV=1null	188	179	0.952128
PCTK1_MOUSE	Serine/threonine-protein kinase PCTAIRE-1 OS=Mus musculus GN=Pctk1 PE=1 SV=1null	23	27	1.17391
PCTK2_MOUSE	Serine/threonine-protein kinase PCTAIRE-2 OS=Mus musculus GN=Pctk2 PE=1 SV=2null	23	27	1.17391
PCTK3_MOUSE	Serine/threonine-protein kinase PCTAIRE-3 OS=Mus musculus GN=Pctk3 PE=1 SV=1null	23	27	1.17391
PDC6I_MOUSE	Programmed cell death 6-interacting protein OS=Mus musculus GN=Pdcd6ip PE=1 SV=2null	91	197	2.16484
PDCD6_MOUSE	Programmed cell death protein 6 OS=Mus musculus GN=Pdcd6 PE=1 SV=2null	103	140	1.35922
PDIA1_MOUSE	Protein disulfide-isomerase OS=Mus musculus GN=P4hb PE=1 SV=1null	143.5	161	1.12195
PDIA6_MOUSE	Protein disulfide-isomerase A6 OS=Mus musculus GN=Pdia6 PE=1 SV=3null	28	83	2.96429
PDIP3_MOUSE	Polymerase delta-interacting protein 3 OS=Mus musculus GN=Poldip3 PE=2 SV=1null	0	0
PEF1_MOUSE	Peflin OS=Mus musculus GN=Pef1 PE=2 SV=1null	183	338	1.84699
PERI_MOUSE	Peripherin OS=Mus musculus GN=Prph PE=1 SV=2null	244.667	307.667	1.25749
PERQ2_MOUSE	PERQ amino acid-rich with GYF domain-containing protein 2 OS=Mus musculus GN=Gigyf2 PE=1 SV=2null	92	147	1.59783
PEX3_MOUSE	Peroxisomal biogenesis factor 3 OS=Mus musculus GN=Pex3 PE=2 SV=1null	5305	3115	0.587182
PFD2_MOUSE	Prefoldin subunit 2 OS=Mus musculus GN=Pfdn2 PE=2 SV=2null	179	265	1.48045
PFTK1_MOUSE	Serine/threonine-protein kinase PFTAIRE-1 OS=Mus musculus GN=Pftk1 PE=2 SV=1null	23	27	1.17391
PFTK2_MOUSE	Serine/threonine-protein kinase PFTAIRE-2 OS=Mus musculus GN=Pftk2 PE=2 SV=2null	23	27	1.17391
PGAM5_MOUSE	Phosphoglycerate mutase family member 5 OS=Mus musculus GN=Pgam5 PE=2 SV=1null	616	397.5	0.645292
PGTB1_MOUSE	Geranylgeranyl transferase type-1 subunit beta OS=Mus musculus GN=Pggt1b PE=2 SV=1null	1052	684	0.65019
PHB2_MOUSE	Prohibitin-2 OS=Mus musculus GN=Phb2 PE=1 SV=1null	486.5	734.5	1.50976
PHB_MOUSE	Prohibitin OS=Mus musculus GN=Phb PE=1 SV=1null	150.5	116	0.770764
PHF20_MOUSE	PHD finger protein 20 OS=Mus musculus GN=Phf20 PE=2 SV=2null	0	0
PHS_MOUSE	Pterin-4-alpha-carbinolamine dehydratase OS=Mus musculus GN=Pcbd1 PE=1 SV=2null	79	27	0.341772
PI51A_MOUSE	Phosphatidylinositol-4-phosphate 5-kinase type-1 alpha OS=Mus musculus GN=Pip5k1a PE=1 SV=2null	0	52	52
PIMT_MOUSE	Protein-L-isoaspartate(D-aspartate) O-methyltransferase OS=Mus musculus GN=Pcmt1 PE=1 SV=3null	230	255	1.1087
PK1IP_MOUSE	p21-activated protein kinase-interacting protein 1 OS=Mus musculus GN=Pak1ip1 PE=2 SV=2null	406	111	0.273399
PKHF1_MOUSE	Pleckstrin homology domain-containing family F member 1 OS=Mus musculus GN=Plekhf1 PE=2 SV=1null	1424	1594	1.11938
PKHF2_MOUSE	Pleckstrin homology domain-containing family F member 2 OS=Mus musculus GN=Plekhf2 PE=1 SV=1null	1424	1594	1.11938
PLEC1_MOUSE	Plectin-1 OS=Mus musculus GN=Plec1 PE=1 SV=2null	232	55	0.237069
PLOD1_MOUSE	Procollagen-lysine,2-oxoglutarate 5-dioxygenase 1 OS=Mus musculus GN=Plod1 PE=2 SV=1null	66	67	1.01515
PLOD3_MOUSE	Procollagen-lysine,2-oxoglutarate 5-dioxygenase 3 OS=Mus musculus GN=Plod3 PE=2 SV=1null	23	34	1.47826
PNO1_MOUSE	RNA-binding protein PNO1 OS=Mus musculus GN=Pno1 PE=2 SV=1null	151	204	1.35099
PNPT1_MOUSE	Polyribonucleotide nucleotidyltransferase 1, mitochondrial OS=Mus musculus GN=Pnpt1 PE=1 SV=1null	716.5	225.5	0.314724
PPIA_MOUSE	Peptidyl-prolyl cis-trans isomerase A OS=Mus musculus GN=Ppia PE=1 SV=2null	0	0
PPIB_MOUSE	Peptidyl-prolyl cis-trans isomerase B OS=Mus musculus GN=Ppib PE=2 SV=2null	213	117	0.549296
PRDX1_MOUSE	Peroxiredoxin-1 OS=Mus musculus GN=Prdx1 PE=1 SV=1null	886.2	1185.4	1.33762
PRDX2_MOUSE	Peroxiredoxin-2 OS=Mus musculus GN=Prdx2 PE=1 SV=3null	143	135	0.944056
PRDX4_MOUSE	Peroxiredoxin-4 OS=Mus musculus GN=Prdx4 PE=1 SV=1null	1378.67	1573.33	1.1412
PRKRA_MOUSE	Interferon-inducible double stranded RNA-dependent protein kinase activator A OS=Mus musculus GN=Prkra PE=1 SV=1null	792	1714	2.16414
PROF2_MOUSE	Profilin-2 OS=Mus musculus GN=Pfn2 PE=1 SV=3null	117	156	1.33333
PRP19_MOUSE	Pre-mRNA-processing factor 19 OS=Mus musculus GN=Prpf19 PE=2 SV=1null	976	595.25	0.609887
PRP39_MOUSE	Pre-mRNA-processing factor 39 OS=Mus musculus GN=Prpf39 PE=2 SV=3null	1116.8	1112.8	0.996418
PSA7L_MOUSE	Proteasome subunit alpha type-7-like OS=Mus musculus GN=Psma8 PE=2 SV=1null	42	16	0.380952
PSA7_MOUSE	Proteasome subunit alpha type-7 OS=Mus musculus GN=Psma7 PE=1 SV=1null	42	16	0.380952
PSPC1_MOUSE	Paraspeckle component 1 OS=Mus musculus GN=Pspc1 PE=1 SV=1null	302.75	396	1.30801
PTBP1_MOUSE	Polypyrimidine tract-binding protein 1 OS=Mus musculus GN=Ptbp1 PE=1 SV=2null	1448.5	1734	1.1971
PTBP2_MOUSE	Polypyrimidine tract-binding protein 2 OS=Mus musculus GN=Ptbp2 PE=1 SV=2null	443.8	716	1.61334
PTCD1_MOUSE	Pentatricopeptide repeat-containing protein 1 OS=Mus musculus GN=Ptcd1 PE=2 SV=1null	0	0
PTCD3_MOUSE	Pentatricopeptide repeat-containing protein 3, mitochondrial OS=Mus musculus GN=Ptcd3 PE=2 SV=2null	374	387.2	1.03529
PUM1_MOUSE	Pumilio homolog 1 OS=Mus musculus GN=Pum1 PE=1 SV=2null	322.5	280.333	0.869251
PUM2_MOUSE	Pumilio homolog 2 OS=Mus musculus GN=Pum2 PE=1 SV=2null	185	122	0.659459
PURA_MOUSE	Transcriptional activator protein Pur-alpha OS=Mus musculus GN=Pura PE=1 SV=1null	1215	611	0.502881
PURB_MOUSE	Transcriptional activator protein Pur-beta OS=Mus musculus GN=Purb PE=1 SV=3null	643	766	1.19129
PXDN_MOUSE	Peroxidasin homolog OS=Mus musculus GN=Pxdn PE=2 SV=1null	0	0
QCR1_MOUSE	Cytochrome b-c1 complex subunit 1, mitochondrial OS=Mus musculus GN=Uqcrc1 PE=1 SV=1null	649	504	0.776579
QCR2_MOUSE	Cytochrome b-c1 complex subunit 2, mitochondrial OS=Mus musculus GN=Uqcrc2 PE=1 SV=1null	477	242.5	0.508386
QCR8_MOUSE	Cytochrome b-c1 complex subunit 8 OS=Mus musculus GN=Uqcrq PE=1 SV=3null	0	0
QKI_MOUSE	Protein quaking OS=Mus musculus GN=Qki PE=1 SV=1null	653	305.5	0.467841
RAB15_MOUSE	Ras-related protein Rab-15 OS=Mus musculus GN=Rab15 PE=1 SV=1null	259	459	1.7722
RAB18_MOUSE	Ras-related protein Rab-18 OS=Mus musculus GN=Rab18 PE=2 SV=2null	2693	588	0.218344
RAB5A_MOUSE	Ras-related protein Rab-5A OS=Mus musculus GN=Rab5a PE=1 SV=1null	148	200	1.35135
RAB5B_MOUSE	Ras-related protein Rab-5B OS=Mus musculus GN=Rab5b PE=1 SV=1null	148	200	1.35135
RAB5C_MOUSE	Ras-related protein Rab-5C OS=Mus musculus GN=Rab5c PE=1 SV=2null	148	200	1.35135
RAB7A_MOUSE	Ras-related protein Rab-7a OS=Mus musculus GN=Rab7a PE=1 SV=2null	211	62	0.293839
RALY_MOUSE	RNA-binding protein Raly OS=Mus musculus GN=Raly PE=1 SV=2null	357.667	324	0.905871
RAN_MOUSE	GTP-binding nuclear protein Ran OS=Mus musculus GN=Ran PE=1 SV=3null	885	397	0.448588
RAP1A_MOUSE	Ras-related protein Rap-1A OS=Mus musculus GN=Rap1a PE=2 SV=1null	786	550	0.699746
RAP1B_MOUSE	Ras-related protein Rap-1b OS=Mus musculus GN=Rap1b PE=2 SV=2null	786	550	0.699746
RBM14_MOUSE	RNA-binding protein 14 OS=Mus musculus GN=Rbm14 PE=1 SV=1null	1328.22	1025.6	0.77216
RBM39_MOUSE	RNA-binding protein 39 OS=Mus musculus GN=Rbm39 PE=1 SV=1null	224	80	0.357143
RBM3_MOUSE	Putative RNA-binding protein 3 OS=Mus musculus GN=Rbm3 PE=2 SV=1null	0	0
RBM4B_MOUSE	RNA-binding protein 4B OS=Mus musculus GN=Rbm4b PE=2 SV=1null	607.5	425.5	0.700412
RBM4_MOUSE	RNA-binding protein 4 OS=Mus musculus GN=Rbm4 PE=2 SV=1null	607.5	425.5	0.700412
RBM9_MOUSE	RNA-binding protein 9 OS=Mus musculus GN=Rbm9 PE=1 SV=2null	485	752	1.55052
RBPMS_MOUSE	RNA-binding protein with multiple splicing OS=Mus musculus GN=Rbpms PE=2 SV=1null	381	618	1.62205
RC3H1_MOUSE	Roquin OS=Mus musculus GN=Rc3h1 PE=1 SV=1null	0	0
RCC2_MOUSE	Protein RCC2 OS=Mus musculus GN=Rcc2 PE=2 SV=1null	143.4	153	1.06695
RCD1_MOUSE	Cell differentiation protein RCD1 homolog OS=Mus musculus GN=Rqcd1 PE=1 SV=1null	304	565	1.85855
REFP2_MOUSE	RNA and export factor-binding protein 2 OS=Mus musculus GN=Refbp2 PE=1 SV=1null	495.5	494.5	0.997982
RENT1_MOUSE	Regulator of nonsense transcripts 1 OS=Mus musculus GN=Upf1 PE=1 SV=2null	322.737	454.211	1.40737
REQU_MOUSE	Zinc finger protein ubi-d4 OS=Mus musculus GN=Dpf2 PE=1 SV=1null	906	232	0.256071
RFA1_MOUSE	Replication protein A 70 kDa DNA-binding subunit OS=Mus musculus GN=Rpa1 PE=2 SV=1null	23	49	2.13043
RHOX5_MOUSE	Homeobox protein Rhox5 OS=Mus musculus GN=Rhox5 PE=2 SV=1null	0	56	56
RL10A_MOUSE	60S ribosomal protein L10a OS=Mus musculus GN=Rpl10a PE=1 SV=3null	297.25	336	1.13036
RL10L_MOUSE	60S ribosomal protein L10-like OS=Mus musculus GN=Rpl10l PE=2 SV=1null	188	198	1.05319
RL10_MOUSE	60S ribosomal protein L10 OS=Mus musculus GN=Rpl10 PE=2 SV=3null	188	198	1.05319
RL11_MOUSE	60S ribosomal protein L11 OS=Mus musculus GN=Rpl11 PE=1 SV=4null	1122	1325.5	1.18137
RL12_MOUSE	60S ribosomal protein L12 OS=Mus musculus GN=Rpl12 PE=1 SV=2null	660	1672	2.53333
RL13A_MOUSE	60S ribosomal protein L13a OS=Mus musculus GN=Rpl13a PE=1 SV=4null	2772	2728	0.984127
RL13_MOUSE	60S ribosomal protein L13 OS=Mus musculus GN=Rpl13 PE=2 SV=3null	700.667	827.667	1.18126
RL14_MOUSE	60S ribosomal protein L14 OS=Mus musculus GN=Rpl14 PE=2 SV=3null	1122	889	0.792335
RL15_MOUSE	60S ribosomal protein L15 OS=Mus musculus GN=Rpl15 PE=2 SV=4null	181	298.5	1.64917
RL17_MOUSE	60S ribosomal protein L17 OS=Mus musculus GN=Rpl17 PE=2 SV=3null	135	155	1.14815
RL18_MOUSE	60S ribosomal protein L18 OS=Mus musculus GN=Rpl18 PE=2 SV=3null	863	423	0.490151
RL19_MOUSE	60S ribosomal protein L19 OS=Mus musculus GN=Rpl19 PE=1 SV=1null	464	315	0.678879
RL21_MOUSE	60S ribosomal protein L21 OS=Mus musculus GN=Rpl21 PE=2 SV=3null	504	547.5	1.08631
RL22_MOUSE	60S ribosomal protein L22 OS=Mus musculus GN=Rpl22 PE=2 SV=2null	2611.25	2455.5	0.940354
RL23A_MOUSE	60S ribosomal protein L23a OS=Mus musculus GN=Rpl23a PE=2 SV=1null	1523.6	1175.4	0.771462
RL23_MOUSE	60S ribosomal protein L23 OS=Mus musculus GN=Rpl23 PE=2 SV=1null	99	790	7.9798
RL24_MOUSE	60S ribosomal protein L24 OS=Mus musculus GN=Rpl24 PE=2 SV=2null	142	243	1.71127
RL26_MOUSE	60S ribosomal protein L26 OS=Mus musculus GN=Rpl26 PE=2 SV=1null	1785.83	2100.33	1.17611
RL27A_MOUSE	60S ribosomal protein L27a OS=Mus musculus GN=Rpl27a PE=1 SV=4null	941.5	1215.33	1.29085
RL27_MOUSE	60S ribosomal protein L27 OS=Mus musculus GN=Rpl27 PE=2 SV=2null	881.333	1322.33	1.50038
RL31_MOUSE	60S ribosomal protein L31 OS=Mus musculus GN=Rpl31 PE=2 SV=1null	1365	550.5	0.403297
RL32_MOUSE	60S ribosomal protein L32 OS=Mus musculus GN=Rpl32 PE=1 SV=2null	25	26	1.04
RL34_MOUSE	60S ribosomal protein L34 OS=Mus musculus GN=Rpl34 PE=3 SV=2null	545.5	265	0.485793
RL35A_MOUSE	60S ribosomal protein L35a OS=Mus musculus GN=Rpl35a PE=2 SV=2null	116	113	0.974138
RL35_MOUSE	60S ribosomal protein L35 OS=Mus musculus GN=Rpl35 PE=2 SV=1null	0	12	12
RL36A_MOUSE	60S ribosomal protein L36a OS=Mus musculus GN=Rpl36a PE=3 SV=2null	2028	1987	0.979783
RL36_MOUSE	60S ribosomal protein L36 OS=Mus musculus GN=Rpl36 PE=2 SV=2null	574	945	1.64634
RL37A_MOUSE	60S ribosomal protein L37a OS=Mus musculus GN=Rpl37a PE=2 SV=2null	18	10	0.555556
RL38_MOUSE	60S ribosomal protein L38 OS=Mus musculus GN=Rpl38 PE=2 SV=3null	227.5	356	1.56484
RL39_MOUSE	60S ribosomal protein L39 OS=Mus musculus GN=Rpl39 PE=2 SV=2null	1077	1758	1.63231
RL3_MOUSE	60S ribosomal protein L3 OS=Mus musculus GN=Rpl3 PE=2 SV=2null	115.667	140	1.21037
RL40_MOUSE	60S ribosomal protein L40 OS=Mus musculus GN=Uba52 PE=2 SV=1null	7080	2237	0.31596
RL4_MOUSE	60S ribosomal protein L4 OS=Mus musculus GN=Rpl4 PE=1 SV=3null	181.333	199	1.09743
RL5_MOUSE	60S ribosomal protein L5 OS=Mus musculus GN=Rpl5 PE=1 SV=3null	921.5	288	0.312534
RL6_MOUSE	60S ribosomal protein L6 OS=Mus musculus GN=Rpl6 PE=1 SV=3null	171.667	958.667	5.58447
RL7A_MOUSE	60S ribosomal protein L7a OS=Mus musculus GN=Rpl7a PE=2 SV=2null	514	656.75	1.27772
RL7_MOUSE	60S ribosomal protein L7 OS=Mus musculus GN=Rpl7 PE=1 SV=2null	759.5	849.5	1.1185
RL8_MOUSE	60S ribosomal protein L8 OS=Mus musculus GN=Rpl8 PE=2 SV=2null	88.5	65	0.734463
RL9_MOUSE	60S ribosomal protein L9 OS=Mus musculus GN=Rpl9 PE=2 SV=2null	578.333	387.333	0.669741
RLA0_MOUSE	60S acidic ribosomal protein P0 OS=Mus musculus GN=Rplp0 PE=1 SV=3null	777	749	0.963964
RLA2_MOUSE	60S acidic ribosomal protein P2 OS=Mus musculus GN=Rplp2 PE=1 SV=3null	67	161	2.40299
RM01_MOUSE	39S ribosomal protein L1, mitochondrial OS=Mus musculus GN=Mrpl1 PE=1 SV=2null	92	143	1.55435
RM03_MOUSE	39S ribosomal protein L3, mitochondrial OS=Mus musculus GN=Mrpl3 PE=2 SV=1null	172	89	0.517442
RM09_MOUSE	39S ribosomal protein L9, mitochondrial OS=Mus musculus GN=Mrpl9 PE=2 SV=2null	158	283	1.79114
RM12_MOUSE	39S ribosomal protein L12, mitochondrial OS=Mus musculus GN=Mrpl12 PE=1 SV=2null	359	489	1.36212
RM15_MOUSE	39S ribosomal protein L15, mitochondrial OS=Mus musculus GN=Mrpl15 PE=1 SV=1null	338.5	402	1.18759
RM22_MOUSE	39S ribosomal protein L22, mitochondrial OS=Mus musculus GN=Mrpl22 PE=2 SV=1null	0	0
RM28_MOUSE	39S ribosomal protein L28, mitochondrial OS=Mus musculus GN=Mrpl28 PE=2 SV=3null	158	109.5	0.693038
RM39_MOUSE	39S ribosomal protein L39, mitochondrial OS=Mus musculus GN=Mrpl39 PE=2 SV=3null	419.667	679.333	1.61875
RM41_MOUSE	39S ribosomal protein L41, mitochondrial OS=Mus musculus GN=Mrpl41 PE=2 SV=1null	0	289	289
RM46_MOUSE	39S ribosomal protein L46, mitochondrial OS=Mus musculus GN=Mrpl46 PE=2 SV=1null	0	37	37
RM49_MOUSE	39S ribosomal protein L49, mitochondrial OS=Mus musculus GN=Mrpl49 PE=2 SV=1null	0	57	57
RM50_MOUSE	39S ribosomal protein L50, mitochondrial OS=Mus musculus GN=Mrpl50 PE=2 SV=2null	0	0
ROA1_MOUSE	Heterogeneous nuclear ribonucleoprotein A1 OS=Mus musculus GN=Hnrnpa1 PE=1 SV=2null	768	917.25	1.19434
ROA2_MOUSE	Heterogeneous nuclear ribonucleoproteins A2/B1 OS=Mus musculus GN=Hnrnpa2b1 PE=1 SV=2null	935.1	1303.8	1.39429
ROA3_MOUSE	Heterogeneous nuclear ribonucleoprotein A3 OS=Mus musculus GN=Hnrnpa3 PE=1 SV=1null	834.667	1054.11	1.26291
ROAA_MOUSE	Heterogeneous nuclear ribonucleoprotein A/B OS=Mus musculus GN=Hnrnpab PE=1 SV=1null	113.6	729.8	6.4243
RPAB5_MOUSE	DNA-directed RNA polymerases I, II, and III subunit RPABC5 OS=Mus musculus GN=Polr2l PE=2 SV=1null	425	504	1.18588
RPB1_MOUSE	DNA-directed RNA polymerase II subunit RPB1 OS=Mus musculus GN=Polr2a PE=1 SV=3null	165.667	125	0.754527
RPB2_MOUSE	DNA-directed RNA polymerase II subunit RPB2 OS=Mus musculus GN=Polr2b PE=2 SV=2null	254.5	124.5	0.489194
RPB3_MOUSE	DNA-directed RNA polymerase II subunit RPB3 OS=Mus musculus GN=Polr2c PE=2 SV=1null	192	85	0.442708
RPN1_MOUSE	Dolichyl-diphosphooligosaccharide--protein glycosyltransferase subunit 1 OS=Mus musculus GN=Rpn1 PE=2 SV=1null	162	108.5	0.669753
RPOM_MOUSE	DNA-directed RNA polymerase, mitochondrial OS=Mus musculus GN=Polrmt PE=2 SV=1null	24	27	1.125
RRBP1_MOUSE	Ribosome-binding protein 1 OS=Mus musculus GN=Rrbp1 PE=2 SV=2null	215.5	113.5	0.526682
RRP12_MOUSE	RRP12-like protein OS=Mus musculus GN=Rrp12 PE=1 SV=1null	258	236.333	0.916021
RS10_MOUSE	40S ribosomal protein S10 OS=Mus musculus GN=Rps10 PE=1 SV=1null	1408.75	1916.4	1.36035
RS11_MOUSE	40S ribosomal protein S11 OS=Mus musculus GN=Rps11 PE=2 SV=3null	472	384	0.813559
RS12_MOUSE	40S ribosomal protein S12 OS=Mus musculus GN=Rps12 PE=1 SV=2null	0	0
RS13_MOUSE	40S ribosomal protein S13 OS=Mus musculus GN=Rps13 PE=1 SV=2null	3336.43	2578.29	0.772768
RS14_MOUSE	40S ribosomal protein S14 OS=Mus musculus GN=Rps14 PE=2 SV=3null	824.75	931.75	1.12974
RS15A_MOUSE	40S ribosomal protein S15a OS=Mus musculus GN=Rps15a PE=2 SV=2null	2790.83	2663	0.954195
RS15_MOUSE	40S ribosomal protein S15 OS=Mus musculus GN=Rps15 PE=2 SV=2null	3541	3577	1.01017
RS16_MOUSE	40S ribosomal protein S16 OS=Mus musculus GN=Rps16 PE=2 SV=4null	4187.43	2480	0.592249
RS17_MOUSE	40S ribosomal protein S17 OS=Mus musculus GN=Rps17 PE=1 SV=2null	3530.5	2929	0.829628
RS18_MOUSE	40S ribosomal protein S18 OS=Mus musculus GN=Rps18 PE=2 SV=3null	991.857	1240.86	1.25104
RS19_MOUSE	40S ribosomal protein S19 OS=Mus musculus GN=Rps19 PE=1 SV=3null	4347.33	4567.57	1.05066
RS20_MOUSE	40S ribosomal protein S20 OS=Mus musculus GN=Rps20 PE=1 SV=1null	4497.5	4398	0.977877
RS21_MOUSE	40S ribosomal protein S21 OS=Mus musculus GN=Rps21 PE=2 SV=1null	1107	780.333	0.704908
RS23_MOUSE	40S ribosomal protein S23 OS=Mus musculus GN=Rps23 PE=2 SV=3null	166	70	0.421687
RS24_MOUSE	40S ribosomal protein S24 OS=Mus musculus GN=Rps24 PE=1 SV=1null	449.667	683.333	1.51964
RS25_MOUSE	40S ribosomal protein S25 OS=Mus musculus GN=Rps25 PE=2 SV=1null	2496.75	4858.8	1.94605
RS26_MOUSE	40S ribosomal protein S26 OS=Mus musculus GN=Rps26 PE=2 SV=3null	0	0
RS27L_MOUSE	40S ribosomal protein S27-like protein OS=Mus musculus GN=Rps27l PE=2 SV=3null	0	0
RS27_MOUSE	40S ribosomal protein S27 OS=Mus musculus GN=Rps27 PE=1 SV=3null	930	351	0.377419
RS28_MOUSE	40S ribosomal protein S28 OS=Mus musculus GN=Rps28 PE=2 SV=1null	0	0
RS29_MOUSE	40S ribosomal protein S29 OS=Mus musculus GN=Rps29 PE=2 SV=2null	438	336	0.767123
RS2_MOUSE	40S ribosomal protein S2 OS=Mus musculus GN=Rps2 PE=1 SV=3null	783	1031.75	1.31769
RS30_MOUSE	40S ribosomal protein S30 OS=Mus musculus GN=Fau PE=3 SV=1null	705.667	993.333	1.40765
RS3A_MOUSE	40S ribosomal protein S3a OS=Mus musculus GN=Rps3a PE=1 SV=3null	10892.9	4186.5	0.384334
RS3_MOUSE	40S ribosomal protein S3 OS=Mus musculus GN=Rps3 PE=1 SV=1null	1149	1998.58	1.73941
RS4X_MOUSE	40S ribosomal protein S4, X isoform OS=Mus musculus GN=Rps4x PE=2 SV=2null	1012.36	941.727	0.930226
RS5_MOUSE	40S ribosomal protein S5 OS=Mus musculus GN=Rps5 PE=2 SV=3null	2010	999.333	0.497181
RS6_MOUSE	40S ribosomal protein S6 OS=Mus musculus GN=Rps6 PE=1 SV=1null	1034.5	1002	0.968584
RS7_MOUSE	40S ribosomal protein S7 OS=Mus musculus GN=Rps7 PE=2 SV=1null	980.25	1273	1.29865
RS8_MOUSE	40S ribosomal protein S8 OS=Mus musculus GN=Rps8 PE=1 SV=2null	119.667	587.25	4.90738
RS9_MOUSE	40S ribosomal protein S9 OS=Mus musculus GN=Rps9 PE=2 SV=3null	1614.6	3877.6	2.40159
RSMB_MOUSE	Small nuclear ribonucleoprotein-associated protein B OS=Mus musculus GN=Snrpb PE=2 SV=1null	1841.5	2489.5	1.35189
RSMN_MOUSE	Small nuclear ribonucleoprotein-associated protein N OS=Mus musculus GN=Snrpn PE=2 SV=1null	1841.5	2489.5	1.35189
RSSA_MOUSE	40S ribosomal protein SA OS=Mus musculus GN=Rpsa PE=1 SV=4null	559	1680.67	3.00656
RT05_MOUSE	28S ribosomal protein S5, mitochondrial OS=Mus musculus GN=Mrps5 PE=2 SV=1null	150.2	293.8	1.95606
RT06_MOUSE	28S ribosomal protein S6, mitochondrial OS=Mus musculus GN=Mrps6 PE=2 SV=3null	454.5	466.5	1.0264
RT07_MOUSE	28S ribosomal protein S7, mitochondrial OS=Mus musculus GN=Mrps7 PE=2 SV=1null	374	411.6	1.10053
RT09_MOUSE	28S ribosomal protein S9, mitochondrial OS=Mus musculus GN=Mrps9 PE=1 SV=2null	261	310	1.18774
RT10_MOUSE	28S ribosomal protein S10, mitochondrial OS=Mus musculus GN=Mrps10 PE=2 SV=1null	0	0
RT11_MOUSE	28S ribosomal protein S11, mitochondrial OS=Mus musculus GN=Mrps11 PE=2 SV=2null	151.5	177.5	1.17162
RT14_MOUSE	28S ribosomal protein S14, mitochondrial OS=Mus musculus GN=Mrps14 PE=2 SV=1null	578	575	0.99481
RT15_MOUSE	28S ribosomal protein S15, mitochondrial OS=Mus musculus GN=Mrps15 PE=2 SV=2null	374	457.333	1.22282
RT16_MOUSE	28S ribosomal protein S16, mitochondrial OS=Mus musculus GN=Mrps16 PE=2 SV=1null	1037	1200.5	1.15767
RT17_MOUSE	28S ribosomal protein S17, mitochondrial OS=Mus musculus GN=Mrps17 PE=2 SV=1null	1054	684	0.648956
RT18B_MOUSE	28S ribosomal protein S18b, mitochondrial OS=Mus musculus GN=Mrps18b PE=2 SV=1null	379	446	1.17678
RT22_MOUSE	28S ribosomal protein S22, mitochondrial OS=Mus musculus GN=Mrps22 PE=2 SV=1null	336.2	439.8	1.30815
RT23_MOUSE	28S ribosomal protein S23, mitochondrial OS=Mus musculus GN=Mrps23 PE=2 SV=1null	390	681.333	1.74701
RT25_MOUSE	28S ribosomal protein S25, mitochondrial OS=Mus musculus GN=Mrps25 PE=1 SV=1null	458	418	0.912664
RT26_MOUSE	28S ribosomal protein S26, mitochondrial OS=Mus musculus GN=Mrps26 PE=2 SV=1null	238	240	1.0084
RT27_MOUSE	28S ribosomal protein S27, mitochondrial OS=Mus musculus GN=Mrps27 PE=2 SV=1null	1359	2335.5	1.71854
RT28_MOUSE	28S ribosomal protein S28, mitochondrial OS=Mus musculus GN=Mrps28 PE=2 SV=1null	1851	1962.5	1.06024
RT29_MOUSE	28S ribosomal protein S29, mitochondrial OS=Mus musculus GN=Dap3 PE=2 SV=1null	1646	1749	1.06258
RT30_MOUSE	28S ribosomal protein S30, mitochondrial OS=Mus musculus GN=Mrps30 PE=2 SV=1null	263	342	1.30038
RT31_MOUSE	28S ribosomal protein S31, mitochondrial OS=Mus musculus GN=Mrps31 PE=2 SV=1null	364	370.8	1.01868
RT33_MOUSE	28S ribosomal protein S33, mitochondrial OS=Mus musculus GN=Mrps33 PE=2 SV=1null	93	190	2.04301
RT34_MOUSE	28S ribosomal protein S34, mitochondrial OS=Mus musculus GN=Mrps34 PE=2 SV=1null	550.333	763.667	1.38764
RT35_MOUSE	28S ribosomal protein S35, mitochondrial OS=Mus musculus GN=Mrps35 PE=2 SV=2null	408	354.5	0.868873
RT63_MOUSE	Ribosomal protein 63, mitochondrial OS=Mus musculus GN=Mrp63 PE=2 SV=1null	0	44	44
RU17_MOUSE	U1 small nuclear ribonucleoprotein 70 kDa OS=Mus musculus GN=Snrnp70 PE=1 SV=2null	475.6	531.667	1.11789
RU1C_MOUSE	U1 small nuclear ribonucleoprotein C OS=Mus musculus GN=Snrpc PE=2 SV=1null	0	0
RU2A_MOUSE	U2 small nuclear ribonucleoprotein A~ OS=Mus musculus GN=Snrpa1 PE=1 SV=2null	192	360	1.875
RUXE_MOUSE	Small nuclear ribonucleoprotein E OS=Mus musculus GN=Snrpe PE=2 SV=1null	167	249	1.49102
SC23A_MOUSE	Protein transport protein Sec23A OS=Mus musculus GN=Sec23a PE=1 SV=2null	310.667	277.167	0.892167
SC23B_MOUSE	Protein transport protein Sec23B OS=Mus musculus GN=Sec23b PE=2 SV=1null	317.25	429.75	1.35461
SC24A_MOUSE	Protein transport protein Sec24A OS=Mus musculus GN=Sec24a PE=1 SV=1null	159.667	170.333	1.06681
SC31A_MOUSE	Protein transport protein Sec31A OS=Mus musculus GN=Sec31a PE=1 SV=2null	525	262	0.499048
SC31B_MOUSE	Protein transport protein Sec31B OS=Mus musculus GN=Sec31b PE=1 SV=2null	525	262	0.499048
SC61B_MOUSE	Protein transport protein Sec61 subunit beta OS=Mus musculus GN=Sec61b PE=1 SV=3null	131	217	1.65649
SCG1_MOUSE	Secretogranin-1 OS=Mus musculus GN=Chgb PE=1 SV=2null	657	209	0.318113
SDOS_MOUSE	Protein syndesmos OS=Mus musculus GN=Nudt16l1 PE=1 SV=2null	373	377	1.01072
SEC13_MOUSE	Protein SEC13 homolog OS=Mus musculus GN=Sec13 PE=2 SV=3null	3197	3388	1.05974
SEPT9_MOUSE	Septin-9 OS=Mus musculus GN=Sept9 PE=1 SV=1null	25	41	1.64
SERA_MOUSE	D-3-phosphoglycerate dehydrogenase OS=Mus musculus GN=Phgdh PE=1 SV=3null	311	374	1.20257
SERC_MOUSE	Phosphoserine aminotransferase OS=Mus musculus GN=Psat1 PE=1 SV=1null	24	31	1.29167
SF01_MOUSE	Splicing factor 1 OS=Mus musculus GN=Sf1 PE=1 SV=5null	272	361.5	1.32904
SF3A1_MOUSE	Splicing factor 3 subunit 1 OS=Mus musculus GN=Sf3a1 PE=1 SV=1null	181	75	0.414365
SF3B1_MOUSE	Splicing factor 3B subunit 1 OS=Mus musculus GN=Sf3b1 PE=1 SV=1null	1366	493	0.360908
SF3B3_MOUSE	Splicing factor 3B subunit 3 OS=Mus musculus GN=Sf3b3 PE=2 SV=1null	174	263.5	1.51437
SFPQ_MOUSE	Splicing factor, proline- and glutamine-rich OS=Mus musculus GN=Sfpq PE=1 SV=1null	1196.5	1343.17	1.12258
SFRS1_MOUSE	Splicing factor, arginine/serine-rich 1 OS=Mus musculus GN=Sfrs1 PE=1 SV=3null	1169	1486	1.27117
SFRS2_MOUSE	Splicing factor, arginine/serine-rich 2 OS=Mus musculus GN=Sfrs2 PE=1 SV=4null	692	707	1.02168
SFRS3_MOUSE	Splicing factor, arginine/serine-rich 3 OS=Mus musculus GN=Sfrs3 PE=2 SV=1null	493.5	637.5	1.29179
SFRS5_MOUSE	Splicing factor, arginine/serine-rich 5 OS=Mus musculus GN=Sfrs5 PE=3 SV=1null	827.5	906	1.09486
SFRS7_MOUSE	Splicing factor, arginine/serine-rich 7 OS=Mus musculus GN=Sfrs7 PE=1 SV=1null	1145.33	921.667	0.804715
SFRS9_MOUSE	Splicing factor, arginine/serine-rich 9 OS=Mus musculus GN=Sfrs9 PE=1 SV=1null	307	431	1.40391
SK2L2_MOUSE	Superkiller viralicidic activity 2-like 2 OS=Mus musculus GN=Skiv2l2 PE=2 SV=1null	235	194	0.825532
SMCE1_MOUSE	SWI/SNF-related matrix-associated actin-dependent regulator chromatin subfamily E member 1 OS=Mus musculus GN=Smarce1 PE=2 SV=1null	298	303	1.01678
SMD1_MOUSE	Small nuclear ribonucleoprotein Sm D1 OS=Mus musculus GN=Snrpd1 PE=2 SV=1null	1626	584	0.359164
SMD2_MOUSE	Small nuclear ribonucleoprotein Sm D2 OS=Mus musculus GN=Snrpd2 PE=2 SV=1null	936	941	1.00534
SMD3_MOUSE	Small nuclear ribonucleoprotein Sm D3 OS=Mus musculus GN=Snrpd3 PE=2 SV=1null	3009	3710	1.23297
SMRC1_MOUSE	SWI/SNF complex subunit SMARCC1 OS=Mus musculus GN=Smarcc1 PE=1 SV=2null	272	314.5	1.15625
SMRC2_MOUSE	SWI/SNF complex subunit SMARCC2 OS=Mus musculus GN=Smarcc2 PE=1 SV=2null	658.75	916.75	1.39165
SMRD1_MOUSE	SWI/SNF-related matrix-associated actin-dependent regulator of chromatin subfamily D member 1 OS=Mus musculus GN=Smarcd1 PE=1 SV=3null	647	654.143	1.01104
SMRD2_MOUSE	SWI/SNF-related matrix-associated actin-dependent regulator of chromatin subfamily D member 2 OS=Mus musculus GN=Smarcd2 PE=2 SV=1null	706	843	1.19405
SND1_MOUSE	Staphylococcal nuclease domain-containing protein 1 OS=Mus musculus GN=Snd1 PE=1 SV=1null	501	578	1.15369
SNF5_MOUSE	SWI/SNF-related matrix-associated actin-dependent regulator of chromatin subfamily B member 1 OS=Mus musculus GN=Smarcb1 PE=1 SV=1null	152	235	1.54605
SNRPA_MOUSE	U1 small nuclear ribonucleoprotein A OS=Mus musculus GN=Snrpa PE=2 SV=3null	733.5	740	1.00886
SNX9_MOUSE	Sorting nexin-9 OS=Mus musculus GN=Snx9 PE=1 SV=1null	611	778	1.27332
SODC_MOUSE	Superoxide dismutase [Cu-Zn] OS=Mus musculus GN=Sod1 PE=1 SV=2null	37	19	0.513514
SORCN_MOUSE	Sorcin OS=Mus musculus GN=Sri PE=2 SV=1null	260.5	279	1.07102
SPAS2_MOUSE	Spermatogenesis-associated serine-rich protein 2 OS=Mus musculus GN=Spats2 PE=1 SV=1null	303	567	1.87129
SPF45_MOUSE	Splicing factor 45 OS=Mus musculus GN=Rbm17 PE=1 SV=1null	418.5	153.5	0.366786
SPT41_MOUSE	Transcription elongation factor SPT4 1 OS=Mus musculus GN=Supt4h1 PE=2 SV=1null	160	119	0.74375
SPT42_MOUSE	Transcription elongation factor SPT4 2 OS=Mus musculus GN=Supt4h2 PE=2 SV=1null	160	119	0.74375
SR140_MOUSE	U2-associated protein SR140 OS=Mus musculus GN=Sr140 PE=2 SV=2null	153	214	1.39869
SRC8_MOUSE	Src substrate cortactin OS=Mus musculus GN=Cttn PE=1 SV=1null	428.75	171	0.398834
SRPK1_MOUSE	Serine/threonine-protein kinase SRPK1 OS=Mus musculus GN=Srpk1 PE=1 SV=2null	96	141	1.46875
SRRT_MOUSE	Serrate RNA effector molecule homolog OS=Mus musculus GN=Srrt PE=1 SV=1null	152	216	1.42105
SSBP2_MOUSE	Single-stranded DNA-binding protein 2 OS=Mus musculus GN=Ssbp2 PE=2 SV=1null	33	83	2.51515
SSBP3_MOUSE	Single-stranded DNA-binding protein 3 OS=Mus musculus GN=Ssbp3 PE=2 SV=2null	33	83	2.51515
SSRA_MOUSE	Translocon-associated protein subunit alpha OS=Mus musculus GN=Ssr1 PE=1 SV=1null	555	721	1.2991
STAU1_MOUSE	Double-stranded RNA-binding protein Staufen homolog 1 OS=Mus musculus GN=Stau1 PE=2 SV=1null	334.8	174	0.519713
STAU2_MOUSE	Double-stranded RNA-binding protein Staufen homolog 2 OS=Mus musculus GN=Stau2 PE=1 SV=1null	238	379	1.59244
STMN1_MOUSE	Stathmin OS=Mus musculus GN=Stmn1 PE=1 SV=2null	72	61	0.847222
STMN2_MOUSE	Stathmin-2 OS=Mus musculus GN=Stmn2 PE=2 SV=1null	72	61	0.847222
STRAP_MOUSE	Serine-threonine kinase receptor-associated protein OS=Mus musculus GN=Strap PE=1 SV=2null	439.8	376.4	0.855844
STRBP_MOUSE	Spermatid perinuclear RNA-binding protein OS=Mus musculus GN=Strbp PE=1 SV=1null	322	480	1.49068
SYHC_MOUSE	Histidyl-tRNA synthetase, cytoplasmic OS=Mus musculus GN=Hars PE=2 SV=1null	0	38	38
SYK_MOUSE	Lysyl-tRNA synthetase OS=Mus musculus GN=Kars PE=1 SV=1null	104	170	1.63462
SYMC_MOUSE	Methionyl-tRNA synthetase, cytoplasmic OS=Mus musculus GN=Mars PE=2 SV=1null	2066	2229	1.0789
T176A_MOUSE	Transmembrane protein 176A OS=Mus musculus GN=Tmem176a PE=2 SV=2null	208	265	1.27404
TADBP_MOUSE	TAR DNA-binding protein 43 OS=Mus musculus GN=Tardbp PE=1 SV=1null	1353.75	639.5	0.472392
TAXB1_MOUSE	Tax1-binding protein 1 homolog OS=Mus musculus GN=Tax1bp1 PE=1 SV=2null	0	0
TBA1A_MOUSE	Tubulin alpha-1A chain OS=Mus musculus GN=Tuba1a PE=1 SV=1null	777.714	921.833	1.18531
TBA1B_MOUSE	Tubulin alpha-1B chain OS=Mus musculus GN=Tuba1b PE=1 SV=2null	777.714	921.833	1.18531
TBA1C_MOUSE	Tubulin alpha-1C chain OS=Mus musculus GN=Tuba1c PE=1 SV=1null	777.714	921.833	1.18531
TBA3_MOUSE	Tubulin alpha-3 chain OS=Mus musculus GN=Tuba3a PE=1 SV=1null	777.714	921.833	1.18531
TBB2C_MOUSE	Tubulin beta-2C chain OS=Mus musculus GN=Tubb2c PE=1 SV=1null	647	579	0.8949
TBB3_MOUSE	Tubulin beta-3 chain OS=Mus musculus GN=Tubb3 PE=1 SV=1null	203	87	0.428571
TBB5_MOUSE	Tubulin beta-5 chain OS=Mus musculus GN=Tubb5 PE=1 SV=1null	358	375.286	1.04828
TCPA2_MOUSE	T-complex protein 1 subunit alpha B OS=Mus musculus GN=Cct1 PE=1 SV=3null	224	110	0.491071
TCPB_MOUSE	T-complex protein 1 subunit beta OS=Mus musculus GN=Cct2 PE=1 SV=4null	103	125.5	1.21845
TCPD_MOUSE	T-complex protein 1 subunit delta OS=Mus musculus GN=Cct4 PE=1 SV=3null	121	103	0.85124
TCPE_MOUSE	T-complex protein 1 subunit epsilon OS=Mus musculus GN=Cct5 PE=1 SV=1null	55	71	1.29091
TCPG_MOUSE	T-complex protein 1 subunit gamma OS=Mus musculus GN=Cct3 PE=1 SV=1null	282	202	0.716312
TCPH_MOUSE	T-complex protein 1 subunit eta OS=Mus musculus GN=Cct7 PE=1 SV=1null	70	27	0.385714
TCPQ_MOUSE	T-complex protein 1 subunit theta OS=Mus musculus GN=Cct8 PE=1 SV=3null	197.5	304	1.53924
TCPZ_MOUSE	T-complex protein 1 subunit zeta OS=Mus musculus GN=Cct6a PE=1 SV=3null	448	221	0.493304
TDRD3_MOUSE	Tudor domain-containing protein 3 OS=Mus musculus GN=Tdrd3 PE=1 SV=3null	161	161	1
TEKT2_MOUSE	Tektin-2 OS=Mus musculus GN=Tekt2 PE=2 SV=1null	2404	3073	1.27829
THOC4_MOUSE	THO complex subunit 4 OS=Mus musculus GN=Thoc4 PE=1 SV=3null	495.5	494.5	0.997982
TIA1_MOUSE	Nucleolysin TIA-1 OS=Mus musculus GN=Tia1 PE=1 SV=1null	900	1139	1.26556
TIAR_MOUSE	Nucleolysin TIAR OS=Mus musculus GN=Tial1 PE=2 SV=1null	1327.17	2043.83	1.54
TIF1B_MOUSE	Transcription intermediary factor 1-beta OS=Mus musculus GN=Trim28 PE=1 SV=3null	336	487	1.4494
TIM23_MOUSE	Mitochondrial import inner membrane translocase subunit Tim23 OS=Mus musculus GN=Timm23 PE=2 SV=1null	143	141	0.986014
TIM50_MOUSE	Mitochondrial import inner membrane translocase subunit TIM50 OS=Mus musculus GN=Timm50 PE=1 SV=1null	139	96.5	0.694245
TMCO1_MOUSE	Transmembrane and coiled-coil domain-containing protein 1 OS=Mus musculus GN=Tmco1 PE=2 SV=1null	1065	1769	1.66103
TNIK_MOUSE	Traf2 and NCK-interacting protein kinase OS=Mus musculus GN=Tnik PE=1 SV=2null	0	0
TNPO1_MOUSE	Transportin-1 OS=Mus musculus GN=Tnpo1 PE=1 SV=1null	435	1120	2.57471
TNPO2_MOUSE	Transportin-2 OS=Mus musculus GN=Tnpo2 PE=2 SV=1null	435	1120	2.57471
TNR6A_MOUSE	Trinucleotide repeat-containing gene 6A protein OS=Mus musculus GN=Tnrc6a PE=1 SV=1null	456.5	329	0.720701
TNR6B_MOUSE	Trinucleotide repeat-containing gene 6B protein OS=Mus musculus GN=Tnrc6b PE=2 SV=2null	250.143	152.286	0.608795
TNR6C_MOUSE	Trinucleotide repeat-containing gene 6C protein OS=Mus musculus GN=Tnrc6c PE=1 SV=2null	266.2	400	1.50263
TOP1_MOUSE	DNA topoisomerase 1 OS=Mus musculus GN=Top1 PE=1 SV=2null	245	87	0.355102
TOP2A_MOUSE	DNA topoisomerase 2-alpha OS=Mus musculus GN=Top2a PE=1 SV=1null	0	80	80
TR150_MOUSE	Thyroid hormone receptor-associated protein 3 OS=Mus musculus GN=Thrap3 PE=1 SV=1null	153	167	1.0915
TRA2B_MOUSE	Transformer-2 protein homolog beta OS=Mus musculus GN=Tra2b PE=1 SV=1null	973.5	808.5	0.830508
TRAP1_MOUSE	Heat shock protein 75 kDa, mitochondrial OS=Mus musculus GN=Trap1 PE=1 SV=1null	3055	5854	1.9162
TRI25_MOUSE	Tripartite motif-containing protein 25 OS=Mus musculus GN=Trim25 PE=2 SV=1null	117	188	1.60684
TSAP1_MOUSE	tRNA selenocysteine 1-associated protein 1 OS=Mus musculus GN=Trnau1ap PE=1 SV=2null	0	0
TSR1_MOUSE	Pre-rRNA-processing protein TSR1 homolog OS=Mus musculus GN=Tsr1 PE=2 SV=1null	0	0
U2AF1_MOUSE	Splicing factor U2AF 35 kDa subunit OS=Mus musculus GN=U2af1 PE=2 SV=4null	730	381	0.521918
U5S1_MOUSE	116 kDa U5 small nuclear ribonucleoprotein component OS=Mus musculus GN=Eftud2 PE=2 SV=1null	93	62	0.666667
UBAP2_MOUSE	Ubiquitin-associated protein 2 OS=Mus musculus GN=Ubap2 PE=2 SV=1null	190.167	277.667	1.46012
UBIQ_MOUSE	Ubiquitin OS=Mus musculus GN=Rps27a PE=1 SV=1null	36	27	0.75
UBP10_MOUSE	Ubiquitin carboxyl-terminal hydrolase 10 OS=Mus musculus GN=Usp10 PE=1 SV=2null	332	444.333	1.33835
UBP15_MOUSE	Ubiquitin carboxyl-terminal hydrolase 15 OS=Mus musculus GN=Usp15 PE=2 SV=1null	1908.25	1849	0.968951
UBP2L_MOUSE	Ubiquitin-associated protein 2-like OS=Mus musculus GN=Ubap2l PE=1 SV=1null	321.25	409	1.27315
UFSP2_MOUSE	Ufm1-specific protease 2 OS=Mus musculus GN=Ufsp2 PE=1 SV=1null	3431	3908	1.13903
UGGG1_MOUSE	UDP-glucose:glycoprotein glucosyltransferase 1 OS=Mus musculus GN=Ugcgl1 PE=1 SV=3null	489.308	423.385	0.865273
USMG5_MOUSE	Up-regulated during skeletal muscle growth protein 5 OS=Mus musculus GN=Usmg5 PE=1 SV=1null	293	315	1.07509
USP9X_MOUSE	Probable ubiquitin carboxyl-terminal hydrolase FAF-X OS=Mus musculus GN=Usp9x PE=1 SV=1null	2058	2090	1.01555
VAPA_MOUSE	Vesicle-associated membrane protein-associated protein A OS=Mus musculus GN=Vapa PE=1 SV=2null	112	96	0.857143
VDAC1_MOUSE	Voltage-dependent anion-selective channel protein 1 OS=Mus musculus GN=Vdac1 PE=1 SV=3null	455	435	0.956044
VDAC3_MOUSE	Voltage-dependent anion-selective channel protein 3 OS=Mus musculus GN=Vdac3 PE=1 SV=1null	31	201	6.48387
VIGLN_MOUSE	Vigilin OS=Mus musculus GN=Hdlbp PE=1 SV=1null	245	288	1.17551
VIME_MOUSE	Vimentin OS=Mus musculus GN=Vim PE=1 SV=3null	606.727	398.545	0.656877
WIBG_MOUSE	Partner of Y14 and mago OS=Mus musculus GN=Wibg PE=1 SV=2null	222.5	266	1.19551
XRN2_MOUSE	5~-3~ exoribonuclease 2 OS=Mus musculus GN=Xrn2 PE=1 SV=1null	203	440.667	2.17077
YBOX1_MOUSE	Nuclease-sensitive element-binding protein 1 OS=Mus musculus GN=Ybx1 PE=1 SV=3null	696.5	587.2	0.843073
YES_MOUSE	Proto-oncogene tyrosine-protein kinase Yes OS=Mus musculus GN=Yes1 PE=1 SV=3null	23	27	1.17391
YMEL1_MOUSE	ATP-dependent metalloprotease YME1L1 OS=Mus musculus GN=Yme1l1 PE=2 SV=1null	225	286	1.27111
YTHD1_MOUSE	YTH domain family protein 1 OS=Mus musculus GN=Ythdf1 PE=2 SV=1null	315	310	0.984127
YTHD3_MOUSE	YTH domain family protein 3 OS=Mus musculus GN=Ythdf3 PE=1 SV=2null	635.667	543.333	0.854746
ZFR_MOUSE	Zinc finger RNA-binding protein OS=Mus musculus GN=Zfr PE=1 SV=2null	252	205.6	0.815873
ZMIZ2_MOUSE	Zinc finger MIZ domain-containing protein 2 OS=Mus musculus GN=Zmiz2 PE=2 SV=2null	0	0
ZN593_MOUSE	Zinc finger protein 593 OS=Mus musculus GN=Znf593 PE=2 SV=1null	361	154	0.426593
			Total	730
			count	689
			=<0.6	110
			>=1.4	154
			0.6-1.4	425
			0/0	41
