# Supplementary material for: Involvement of casein kinase 1 epsilon/delta (Csnk1e/d) in the pathogenesis of familial Parkinson's disease caused by CHCHD2
Source: EMBO Mol Med. 2023 Aug 14;15(9):e17451. doi: 10.15252/emmm.202317451 (PMC10493588; doi:10.15252/emmm.202317451)
Supplement: Supplementary file 6 — Source Data for Figure 3 [file EMMM-15-e17451-s010.zip › Fig 3/3D/3D.xlsx]

## Sheet: 3D
Figure 3
Panel D	left	Csnk1d			Panel D	right	Csnk1e
	T61I	T61I	T61I			T61I	T61I	T61I
siRNA	Control	Control	Csnk1d		siRNA	Control	Control	Csnk1d
siRNA	Control	Csnk1e	Csnk1e		siRNA	Control	Csnk1e	Csnk1e
test 1	90.5519	104.051	47.4179		test 1	87.5233	31.7843	25.8391
test 2	84.5257	99.7878	50.4452		test 2	117.13	27.277	10.0241
test 3	124.922	79.7385	34.8658		test 3	95.347	13.2358	23.3776
Ave	100	94.5258	44.243		Ave	100	24.0991	19.7469
STEDV	21.7928	12.9824	8.26073		STEDV	15.3418	9.67402	8.50966
lane 1 vs 2	p =	0.9027			lane 1 vs 2	p =	0.0005
lane 1 vs 3	p =	0.0104			lane 1 vs 3	p =	0.0004
lane 2 vs 3	p =	0.0167			lane 2 vs 3	p =	0.8911
