# Supplementary material for: Involvement of casein kinase 1 epsilon/delta (Csnk1e/d) in the pathogenesis of familial Parkinson's disease caused by CHCHD2
Source: EMBO Mol Med. 2023 Aug 14;15(9):e17451. doi: 10.15252/emmm.202317451 (PMC10493588; doi:10.15252/emmm.202317451)
Supplement: Supplementary file 6 — Source Data for Figure 3 [file EMMM-15-e17451-s010.zip › Fig 3/3F/3F.xlsx]

## Sheet: 3F
Figure 3
Panel F
	WT	T61I
1	18	44
2	14	44
3	13	43
4	10	42
5	9	38
6	8	27
7	7	26
8	7	23
9	7	21
10	6	21
11	6	18
12	5	18
13	5	17
14	5	17
15	5	14
16	5	12
17	5	10
18	5	9
19	4	9
20	4	7
21	4	6
22	3	6
23	3	6
24	3	5
25	3	5
26	3	4
27	3	4
28	3	3
29	2	3
30	2	3
31	2	2
32	2	2
33	2	2
34	2	2
35	2	2
36	1	2
37	1	1
38	1	1
39	1	1
40	1	1
41	1	1
42	1	1
43	1	1
44	1	1
45	1	1
46	0	0
47	0	0
48	0	0
49	0	0
50	0	0
Average	3.94	10.52
WT vs T61I	p =	0.00114177
