# Supplementary material for: Involvement of casein kinase 1 epsilon/delta (Csnk1e/d) in the pathogenesis of familial Parkinson's disease caused by CHCHD2
Source: EMBO Mol Med. 2023 Aug 14;15(9):e17451. doi: 10.15252/emmm.202317451 (PMC10493588; doi:10.15252/emmm.202317451)
Supplement: Supplementary file 7 — Source Data for Figure 4 [file EMMM-15-e17451-s002.zip]

Archive with 16 entries (8 files):
- Fig 4/4B/
- Fig 4/4B/4B.pdf
- Fig 4/4C/
- Fig 4/4C/4C.xlsx
- Fig 4/4D/
- Fig 4/4D/4D.pdf
- Fig 4/4E/
- Fig 4/4E/4E.xlsx
- Fig 4/4F/
- Fig 4/4F/4F.pdf
- Fig 4/4G/
- Fig 4/4G/4G.xlsx
- Fig 4/4H/
- Fig 4/4H/4H.pdf
- Fig 4/4I/
- Fig 4/4I/4I.xlsx
