# Supplementary material for: Involvement of casein kinase 1 epsilon/delta (Csnk1e/d) in the pathogenesis of familial Parkinson's disease caused by CHCHD2
Source: EMBO Mol Med. 2023 Aug 14;15(9):e17451. doi: 10.15252/emmm.202317451 (PMC10493588; doi:10.15252/emmm.202317451)
Supplement: Supplementary file 7 — Source Data for Figure 4 [file EMMM-15-e17451-s002.zip › Fig 4/4C/4C.xlsx]

## Sheet: 4C
Figure 4
Panel C	p-Syn/Syn
	Syn	Syn	Syn
		WT	R178C	R178C
test 1	0	0.92068	84.3211	0
test 2	0	0.824366	96.2826	0
test 3	0	0.109158	119.396	0
Average	0	0.618068	100	0
STDEV	0	0.443352	17.8306	0
lane 2 vs 3	p =	<0.0001
lane 3 vs 4	p =	<0.0001
