# Supplementary material for: Involvement of casein kinase 1 epsilon/delta (Csnk1e/d) in the pathogenesis of familial Parkinson's disease caused by CHCHD2
Source: EMBO Mol Med. 2023 Aug 14;15(9):e17451. doi: 10.15252/emmm.202317451 (PMC10493588; doi:10.15252/emmm.202317451)
Supplement: Supplementary file 7 — Source Data for Figure 4 [file EMMM-15-e17451-s002.zip › Fig 4/4E/4E.xlsx]

## Sheet: 4E
Figure 4
Panel E
siRNA	Ctrl	Csnk1e	Csnk1e/d	vehicle	PF
1	3.12159	1.69134	1.21876	2.23859	0.543068
2	2.60978	1.69634	0.836153	2.07395	0.531308
3	2.39541	1.21664	0.609667	1.66506	0.523789
4	2.08856	1.08956	0.533531	1.43083	0.479064
5	2.02338	1.06725	0.442398	1.38437	0.453617
6	1.68173	0.923248	0.412597	1.38437	0.411205
7	1.47081	0.740598	0.405483	1.31111	0.38248
8	1.25279	0.731754	0.33127	1.30629	0.38248
9	1.06283	0.715989	0.32877	1.24769	0.375733
10	1.02438	0.687149	0.325694	1.20932	0.37419
11	0.969007	0.672345	0.311851	1.17212	0.347394
12	0.887295	0.65158	0.278397	0.963911	0.346044
13	0.802315	0.647735	0.27609	0.94444	0.336598
14	0.777705	0.600438	0.259171	0.933259	0.326766
15	0.766362	0.558525	0.251288	0.897209	0.324067
16	0.653888	0.516996	0.248596	0.883135	0.321561
17	0.603322	0.467392	0.248212	0.881208	0.313657
18	0.601592	0.450088	0.242252	0.819517	0.307295
19	0.593709	0.445282	0.236292	0.695366	0.306138
20	0.540837	0.440475	0.233215	0.690546	0.304403
21	0.500654	0.432785	0.230139	0.673388	0.303825
22	0.495463	0.420864	0.228217	0.649869	0.302283
23	0.47489	0.41875	0.222833	0.637531	0.292258
24	0.454703	0.40606	0.222641	0.627699	0.290716
25	0.450857	0.401254	0.212835	0.608035	0.290716
26	0.413558	0.386449	0.212259	0.590492	0.272401
27	0.394909	0.372414	0.205914	0.543839	0.271437
28	0.387411	0.358187	0.198223	0.538055	0.248689
29	0.253403	0.333	0.166885	0.511451	0.232881
30	0.246866	0.319157	0.10536	0.487353	0.203192
Average	1	0.661988	0.3345	1	0.346642
lane 1 vs 2	p =	0.0284		lane 1 vs 2	p =	9.09879e-09
lane 1 vs 3	p =	<0.0001
lane 2 vs 3	p =	0.035
