# Supplementary material for: Involvement of casein kinase 1 epsilon/delta (Csnk1e/d) in the pathogenesis of familial Parkinson's disease caused by CHCHD2
Source: EMBO Mol Med. 2023 Aug 14;15(9):e17451. doi: 10.15252/emmm.202317451 (PMC10493588; doi:10.15252/emmm.202317451)
Supplement: Supplementary file 7 — Source Data for Figure 4 [file EMMM-15-e17451-s002.zip › Fig 4/4G/4G.xlsx]

## Sheet: 4G
Figure 4
Panel G
siRNA	Ctrl	Csnk1e	Csnk1e/d	vehicle	PF
1	1.79399	1.37233	1.14692	1.73193	1.00735
2	1.55605	1.37172	1.03235	1.63522	0.913717
3	1.53497	1.31305	0.856575	1.60272	0.913167
4	1.48979	1.08668	0.764653	1.58906	0.859963
5	1.46666	1.04452	0.718029	1.44961	0.820969
6	1.35667	1.00608	0.708993	1.38176	0.813699
7	1.20824	0.882116	0.661285	1.37944	0.753335
8	1.18547	0.862719	0.613216	1.27436	0.740888
9	1.12053	0.857177	0.582856	1.27204	0.730423
10	1.12041	0.825492	0.432865	1.13942	0.723373
11	1.11379	0.817903	0.420457	1.06793	0.698479
12	1.08716	0.788266	0.394434	1.04116	0.693191
13	1.01018	0.73345	0.392266	1.01274	0.660366
14	0.967291	0.732366	0.367568	1.00779	0.652876
15	0.95428	0.716824	0.359737	0.985096	0.651113
16	0.946208	0.701524	0.349738	0.9298	0.639106
17	0.929221	0.699717	0.317692	0.873401	0.636242
18	0.916571	0.660322	0.302632	0.866462	0.629193
19	0.874285	0.643817	0.291549	0.784618	0.611899
20	0.769231	0.638275	0.289139	0.779992	0.561559
21	0.730438	0.628878	0.284441	0.763028	0.54801
22	0.728872	0.599241	0.259743	0.740227	0.512541
23	0.707427	0.583941	0.259623	0.705639	0.498551
24	0.704295	0.544786	0.249985	0.678541	0.494476
25	0.703211	0.544425	0.231673	0.66356	0.46165
26	0.673212	0.480212	0.22083	0.60551	0.459888
27	0.655623	0.455394	0.202397	0.579073	0.451626
28	0.587555	0.423468	0.19794	0.523887	0.415717
29	0.562858	0.344919	0.181676	0.475309	0.332882
30	0.545509	0.2842	0.133606	0.460659	0.291574
Average	1	0.754794	0.440829	1	0.639261
lane 1 vs 2	p =	0.0047		lane 1 vs 2	p =	2.01194e-05
lane 1 vs 3	p =	<0.0001
lane 2 vs 3	p =	0.0002
