# Supplementary material for: Involvement of casein kinase 1 epsilon/delta (Csnk1e/d) in the pathogenesis of familial Parkinson's disease caused by CHCHD2
Source: EMBO Mol Med. 2023 Aug 14;15(9):e17451. doi: 10.15252/emmm.202317451 (PMC10493588; doi:10.15252/emmm.202317451)
Supplement: Supplementary file 7 — Source Data for Figure 4 [file EMMM-15-e17451-s002.zip › Fig 4/4I/4I.xlsx]

## Sheet: 4I
Figure 4
Panel I
siRNA	Ctrl	Csnk1e	Csnk1e/d	vehicle	PF
1	2.26473	1.32023	1.26857	1.85885	0.648391
2	2.01395	1.24112	0.963884	1.84782	0.636681
3	1.51043	1.22654	0.897088	1.60164	0.568057
4	1.45439	1.12366	0.886191	1.45323	0.545727
5	1.19824	1.06408	0.866803	1.32701	0.533745
6	1.16215	0.990631	0.815714	1.22149	0.484591
7	1.15423	0.989075	0.801138	1.17546	0.452594
8	1.12592	0.846848	0.785429	1.08328	0.443607
9	1.11078	0.829442	0.766041	1.02337	0.440067
10	1.10908	0.829159	0.748351	1.02201	0.429583
11	1.06549	0.825054	0.720472	1.01289	0.429174
12	1.05615	0.75472	0.714811	1.01126	0.420869
13	0.963601	0.748634	0.701226	0.988653	0.418962
14	0.949733	0.726274	0.699244	0.984977	0.416512
15	0.88237	0.701792	0.688489	0.954477	0.413652
16	0.874162	0.699669	0.683253	0.952571	0.410384
17	0.873029	0.671082	0.65594	0.921118	0.396768
18	0.84699	0.668959	0.651552	0.917442	0.372124
19	0.846282	0.661034	0.627494	0.901784	0.358235
20	0.814158	0.660327	0.626362	0.874007	0.351564
21	0.783306	0.63924	0.598483	0.798847	0.349793
22	0.747927	0.625371	0.586029	0.783325	0.345709
23	0.737313	0.619428	0.585888	0.753642	0.337675
24	0.716085	0.593388	0.583482	0.735805	0.3276
25	0.713538	0.586171	0.579095	0.717288	0.300504
26	0.702358	0.556735	0.549376	0.704216	0.296691
27	0.630183	0.541451	0.512581	0.660645	0.284029
28	0.614616	0.515411	0.502675	0.644034	0.283212
29	0.599615	0.45286	0.474937	0.598421	0.251759
30	0.479183	0.429934	0.440265	0.470431	0.206145
Average	1	0.771277	0.699362	1	0.405147
lane 1 vs 2	p =	0.0066		lane 1 vs 2	p =	8.48577e-11
lane 1 vs 3	p =	0.0003
lane 2 vs 3	p =	0.5879
