# Supplementary material for: Involvement of casein kinase 1 epsilon/delta (Csnk1e/d) in the pathogenesis of familial Parkinson's disease caused by CHCHD2
Source: EMBO Mol Med. 2023 Aug 14;15(9):e17451. doi: 10.15252/emmm.202317451 (PMC10493588; doi:10.15252/emmm.202317451)
Supplement: Supplementary file 8 — Source Data for Figure 5 [file EMMM-15-e17451-s007.zip]

Archive with 24 entries (12 files):
- Fig 5/5B/
- Fig 5/5B/5B.pdf
- Fig 5/5C/
- Fig 5/5C/5C.xlsx
- Fig 5/5D/
- Fig 5/5D/5D.pdf
- Fig 5/5E/
- Fig 5/5E/5E.xlsx
- Fig 5/5F/
- Fig 5/5F/5F.pdf
- Fig 5/5G/
- Fig 5/5G/5G.pdf
- Fig 5/5H/
- Fig 5/5H/5H.pdf
- Fig 5/5I/
- Fig 5/5I/5I.pdf
- Fig 5/5J/
- Fig 5/5J/5J.pdf
- Fig 5/5K/
- Fig 5/5K/5K.pdf
- Fig 5/5L/
- Fig 5/5L/5L.pdf
- Fig 5/5M/
- Fig 5/5M/5M.pdf
