# Supplementary material for: Involvement of casein kinase 1 epsilon/delta (Csnk1e/d) in the pathogenesis of familial Parkinson's disease caused by CHCHD2
Source: EMBO Mol Med. 2023 Aug 14;15(9):e17451. doi: 10.15252/emmm.202317451 (PMC10493588; doi:10.15252/emmm.202317451)
Supplement: Supplementary file 8 — Source Data for Figure 5 [file EMMM-15-e17451-s007.zip › Fig 5/5C/5C.xlsx]

## Sheet: 5C
Figure 5
Panel C	30-week-okd			35-week-okd			40-week-okd
	WT	WT/T61I	T61I/T61I	WT	WT/T61I	T61I/T61I	WT	WT/T61I	T61I/T61I
mouse 1	179	182	146.5	171.5	165.25	143	196	226.5	92.75
mouse 2	185.75	142.5	117.75	243.25	219.75	99.75	207.25	166.25	114.5
mouse 3	227	171	139	181.5	216	76	189.25	208.25	136
mouse 4	177	141	133.5	218	188.25	171	211.25	116.25	154.5
mouse 5		149.5	124		158.5	153.5		122.5	127.25
mouse 6		140.5	139		191.5	131		127.5	96
mouse 7		140.5	150.25		117	156.25		132	127.5
mouse 8			193.5			190.75			208.25
Ave	192.188	152.429	142.938	203.562	179.464	140.156	200.938	157.036	132.094
STEDV	23.5083	17.0378	23.1018	33.1577	35.8775	33.8214	10.1188	44.513	21.9604
lane1 vs 2	p =	0.0216		lane1 vs 3	p =	0.0283	lane1 vs 3	p =	0.0197
lane1 vs 3	p =	0.0042
