# Supplementary material for: Involvement of casein kinase 1 epsilon/delta (Csnk1e/d) in the pathogenesis of familial Parkinson's disease caused by CHCHD2
Source: EMBO Mol Med. 2023 Aug 14;15(9):e17451. doi: 10.15252/emmm.202317451 (PMC10493588; doi:10.15252/emmm.202317451)
Supplement: Supplementary file 8 — Source Data for Figure 5 [file EMMM-15-e17451-s007.zip › Fig 5/5E/5E.xlsx]

## Sheet: 5E
Figure 5
Panel E
	WT	WT/T61I	T61I/T61I
1	102.202	65.7672	50.586
2	95.3625	53.1668	31.7423
3	102.435	80.7424	56.9856
Ave	100	66.5588	46.438
STEDV	3.28059	11.2716	10.7148
lane 1 vs 2	p =	0.025
lane 1 vs 3	p =	0.0027
lane 2 vs 3	p =	0.1506
