# Supplementary material for: Involvement of casein kinase 1 epsilon/delta (Csnk1e/d) in the pathogenesis of familial Parkinson's disease caused by CHCHD2
Source: EMBO Mol Med. 2023 Aug 14;15(9):e17451. doi: 10.15252/emmm.202317451 (PMC10493588; doi:10.15252/emmm.202317451)
Supplement: Supplementary file 9 — Source Data for Figure 6 [file EMMM-15-e17451-s008.zip]

Archive with 18 entries (9 files):
- Fig 6/6B/
- Fig 6/6B/6B.pdf
- Fig 6/6C/
- Fig 6/6C/6C.xlsx
- Fig 6/6D/
- Fig 6/6D/6D.pdf
- Fig 6/6E/
- Fig 6/6E/6E.xlsx
- Fig 6/6F/
- Fig 6/6F/6F.pdf
- Fig 6/6G/
- Fig 6/6G/6G.pdf
- Fig 6/6H/
- Fig 6/6H/6H.pdf
- Fig 6/6I/
- Fig 6/6I/6I.pdf
- Fig 6/6J/
- Fig 6/6J/6J.pdf
