# Supplementary material for: Involvement of casein kinase 1 epsilon/delta (Csnk1e/d) in the pathogenesis of familial Parkinson's disease caused by CHCHD2
Source: EMBO Mol Med. 2023 Aug 14;15(9):e17451. doi: 10.15252/emmm.202317451 (PMC10493588; doi:10.15252/emmm.202317451)
Supplement: Supplementary file 9 — Source Data for Figure 6 [file EMMM-15-e17451-s008.zip › Fig 6/6C/6C.xlsx]

## Sheet: 6C
Figure 6
Panel C	30-week-old		35-week-old
	Vehicle	PF	Vehicle	PF
mouse 1	110.8	191	88.8	287.8
mouse 2	117	198.8	113	223.75
mouse 3	120.5	181.5	146	211.25
mouse 4		173.75		193.5
Ave	116.1	186.262	115.933	229.075
STEDV	4.91223	10.9373	28.7126	41.0702
lane 1 vs 2			lane 1 vs 2
p =	0.000208965		p =	0.00781276
