# Supplementary material for: Involvement of casein kinase 1 epsilon/delta (Csnk1e/d) in the pathogenesis of familial Parkinson's disease caused by CHCHD2
Source: EMBO Mol Med. 2023 Aug 14;15(9):e17451. doi: 10.15252/emmm.202317451 (PMC10493588; doi:10.15252/emmm.202317451)
Supplement: Supplementary file 9 — Source Data for Figure 6 [file EMMM-15-e17451-s008.zip › Fig 6/6E/6E.xlsx]

## Sheet: 6E
Figure 6
Panel E
	Vehicle	PF
1	105.52	173.062
2	82.1095	149.897
3	112.371	151.785
Ave	100	158.248
STEDV	15.8678	12.864
lane 1 vs 2	p =	0.00870928
