# Supplementary material for: Involvement of casein kinase 1 epsilon/delta (Csnk1e/d) in the pathogenesis of familial Parkinson's disease caused by CHCHD2
Source: EMBO Mol Med. 2023 Aug 14;15(9):e17451. doi: 10.15252/emmm.202317451 (PMC10493588; doi:10.15252/emmm.202317451)
Supplement: Supplementary file 10 — Source Data for Figure 7 [file EMMM-15-e17451-s003.zip]

Archive with 12 entries (6 files):
- Fig 7/7B/
- Fig 7/7B/7B.pdf
- Fig 7/7C/
- Fig 7/7C/7C.pdf
- Fig 7/7D/
- Fig 7/7D/7D.pdf
- Fig 7/7E/
- Fig 7/7E/7E.xlsx
- Fig 7/7F/
- Fig 7/7F/7F.pdf
- Fig 7/7G/
- Fig 7/7G/7G.xlsx
