# Supplementary material for: Involvement of casein kinase 1 epsilon/delta (Csnk1e/d) in the pathogenesis of familial Parkinson's disease caused by CHCHD2
Source: EMBO Mol Med. 2023 Aug 14;15(9):e17451. doi: 10.15252/emmm.202317451 (PMC10493588; doi:10.15252/emmm.202317451)
Supplement: Supplementary file 10 — Source Data for Figure 7 [file EMMM-15-e17451-s003.zip › Fig 7/7E/7E.xlsx]

## Sheet: 7E
Figure 7
Panel E
	Ctrl	Patient
1	2.04099	4.36803
2	1.63335	2.97835
3	1.51082	2.78213
4	1.33257	2.75219
5	1.32197	2.74113
6	1.30539	2.40811
7	1.29019	2.40488
8	1.21925	2.3754
9	1.21649	2.34132
10	1.20774	2.27867
11	1.15753	2.23538
12	1.10318	2.11561
13	1.06357	2.02349
14	0.982957	1.98019
15	0.951175	1.96776
16	0.842469	1.93413
17	0.83556	1.92953
18	0.829572	1.9111
19	0.816674	1.90603
20	0.792262	1.88853
21	0.784892	1.87702
22	0.776601	1.8093
23	0.7614	1.77936
24	0.755412	1.73607
25	0.726393	1.71672
26	0.639797	1.655
27	0.598802	1.4947
28	0.568862	1.46246
29	0.482266	1.17734
30	0.451865	1.15016
Average	1	2.106
Ctrl vs Patient
p =	5.29723e-11
