# Supplementary material for: Involvement of casein kinase 1 epsilon/delta (Csnk1e/d) in the pathogenesis of familial Parkinson's disease caused by CHCHD2
Source: EMBO Mol Med. 2023 Aug 14;15(9):e17451. doi: 10.15252/emmm.202317451 (PMC10493588; doi:10.15252/emmm.202317451)
Supplement: Supplementary file 10 — Source Data for Figure 7 [file EMMM-15-e17451-s003.zip › Fig 7/7G/7G.xlsx]

## Sheet: 7G
Figure 7
Panel G
	Ctrl	Patient
1	1.52497	2.03832
2	1.38582	2.01458
3	1.26783	1.90083
4	1.2428	1.83512
5	1.22955	1.83438
6	1.18335	1.81266
7	1.15298	1.77437
8	1.15298	1.6956
9	1.10917	1.64443
10	1.07199	1.62271
11	1.05561	1.59896
12	1.03076	1.54687
13	1.02892	1.51908
14	1.01677	1.51632
15	0.988422	1.49128
16	0.987134	1.40238
17	0.978851	1.39686
18	0.968728	1.39097
19	0.963574	1.38213
20	0.946272	1.30777
21	0.935412	1.28679
22	0.879273	1.28035
23	0.87688	1.20617
24	0.838779	1.11046
25	0.774724	1.0834
26	0.718769	0.944431
27	0.706805	0.87688
28	0.698706	0.870069
29	0.6803	0.792947
30	0.603913	0.60649
Average	1	1.42612
Ctrl vs Patient		p =	2.00096e-06
