# Supplementary material for: Involvement of casein kinase 1 epsilon/delta (Csnk1e/d) in the pathogenesis of familial Parkinson's disease caused by CHCHD2
Source: EMBO Mol Med. 2023 Aug 14;15(9):e17451. doi: 10.15252/emmm.202317451 (PMC10493588; doi:10.15252/emmm.202317451)
Supplement: Supplementary file 11 — Source Data for Figure 8 [file EMMM-15-e17451-s012.zip]

Archive with 16 entries (8 files):
- Fig 8/8A/
- Fig 8/8A/8A.pdf
- Fig 8/8B/
- Fig 8/8B/8B.pdf
- Fig 8/8C/
- Fig 8/8C/8C.pdf
- Fig 8/8D/
- Fig 8/8D/8D.pdf
- Fig 8/8E/
- Fig 8/8E/8E.pdf
- Fig 8/8F/
- Fig 8/8F/8F.pdf
- Fig 8/8G/
- Fig 8/8G/8G.pdf
- Fig 8/8H/
- Fig 8/8H/8H.pdf
